# Supplementary material for: Historical changes in the contents and compositions of fibre components and polar metabolites in white wheat flour
Source: Sci Rep. 2020 Apr 3;10:5920. doi: 10.1038/s41598-020-62777-3 (PMC7125105; doi:10.1038/s41598-020-62777-3)
Supplement: Supplementary file 1 — Supplementary data. [file 41598_2020_62777_MOESM1_ESM.zip]

Archive with 14 entries (14 files):
- 2403/1 Supplementary Figure legends 100320.pdf
- 2403/10 Supplementary Table S2.xlsx
- 2403/11 Supplementary Table S3 Title page 100320.pdf
- 2403/12 Supplementary Table S3 100320a (1).xlsx
- 2403/13 Supplementary Table S4 Title page.pdf
- 2403/14 Supplementary Table S4 100320.xlsx
- 2403/2 Supplementary Fig S1 Title page 100320.pdf
- 2403/3 Supplementary Figure S1.jpg
- 2403/4 Supplementary Figure S2 Title 100320.pdf
- 2403/5 Supplementary Figure S2 100320.tif
- 2403/6 Supplementary Table legends 100320.pdf
- 2403/7 Supplementary Table S1 Title page 100320.pdf
- 2403/8 Supplementary Table S1 100320.xlsx
- 2403/9 Supplementary Table S2 Title page.pdf
