# Supplementary material for: Historical changes in the contents and compositions of fibre components and polar metabolites in white wheat flour
Source: Sci Rep. 2020 Apr 3;10:5920. doi: 10.1038/s41598-020-62777-3 (PMC7125105; doi:10.1038/s41598-020-62777-3)
Supplement: Supplementary file 1 — Supplementary data. [file 41598_2020_62777_MOESM1_ESM.zip › 2403/10 Supplementary Table S2.xlsx]

## Sheet: Sheet1
Variety	Growth Year	Variety - Year	Variety	Year of Release	Age Grouping	Biologicl Replicate	Code	% xyl2	%Xyl3	%Xyl5	%G3	%G4	%XA3XX	%XA2+3XX	%XA3A3XX	%XA3XA3XX	%XA3A2+3XX	%XA3XA2+3XX		mg Adenosine per g	mg Tryptophan per g	mg Tyrosine per g	mg Fumaric acid per g	mg Raffinose per g	mg Sucrose per g	mg Maltose per g	mg beta-Glucose per g	mg alpha-Glucose per g	mg beta-Galactose per g	mg alpha-Galactose per g	mg beta-Arabinose per g	mg Fructose per g	mg Inositol per g	mg Glycine Betaine per g	mg Choline per g	mg Asparagine per g	mg Aspartate per g	mg Succinate per g	mg Malic acid per g	mg GABA per g	mg Glutamate per g	mg Acetate per g	mg Alanine per g	mg Valine per g	mg Isoleucine per g	mg Leucine per g	nMoles of Galactose equivalents in AGP per mg tissue	nMoles of Arabinose Equivalents in AGP per mg tissue	ratio nmolar equivalents ara/gal
Chidham White Chaff	2014	Chidham White Chaff-2014	Chidham White Chaff	1790	1	a	Chidham White Chaff-2014-a	14.4231	0.485047	2.53826	15.2783	10.7498	17.5332	18.7788	10.9673	2.48067	4.99082	1.77469	1412-19	0.144805	0.120496	0.116781	0.129137	0.594289	3.41186	1.2039	0.830908	0.602298	0.264117	0.079235	0.508777	1.68522	1.62228	0.274841	0.117546	0.485707	0.67499	0.152554	1.53084	0.451289	2.52867	0.208348	0.150428	0.16976	0.107355	0.211619	4.88562	5.0397	1.03154
Chidham White Chaff	2014	Chidham White Chaff-2014	Chidham White Chaff	1790	1	b	Chidham White Chaff-2014-b	13.1444	0.430651	1.79328	14.4801	10.7342	17.6267	19.135	12.6746	2.6417	5.2214	2.11796	1412-73	0.119018	0.0853957	0.106791	0.143599	0.438117	2.82483	0.931218	0.719736	0.501971	0.239042	0.0717125	0.446906	1.5318	1.47468	0.269943	0.104023	0.451407	0.639618	0.137825	1.5358	0.430527	2.42487	0.223927	0.127443	0.161221	0.101655	0.202509	4.28857	4.48759	1.04641
Chidham White Chaff	2014	Chidham White Chaff-2014	Chidham White Chaff	1790	1	c	Chidham White Chaff-2014-c	12.6769	0.44806	2.16145	16.2101	11.8136	16.3609	19.4336	11.3964	3.02635	4.99758	1.47504	1412-87	0.120334	0.106568	0.106108	0.130473	0.43016	2.96546	1.09873	0.761859	0.555763	0.252696	0.0758087	0.46308	1.51365	1.62174	0.260868	0.108457	0.511868	0.6562	0.158152	1.54514	0.484709	2.72588	0.233647	0.138333	0.177106	0.109464	0.224083	4.49057	4.7283	1.05294
April Bearded (Spring)	2014	April Bearded (Spring)-2014	April Bearded (Spring)	1838	1	a	April Bearded (Spring)-2014-a	13.4959	0.329417	4.96382	10.5201	6.90801	22.6521	16.3359	14.1744	3.06712	4.18299	3.37014	1412-23	0.156126	0.0922334	0.127864	0.071034	0.429245	3.56031	0.923425	0.846086	0.500276	0.320353	0.0961059	0.594792	1.42512	1.59779	0.213778	0.114768	0.609928	0.679356	0.155213	2.01699	0.676219	3.78258	0.248116	0.163186	0.209852	0.13162	0.286021	5.03314	4.80077	0.953832
April Bearded (Spring)	2014	April Bearded (Spring)-2014	April Bearded (Spring)	1838	1	b	April Bearded (Spring)-2014-b	#DIV/0!	#DIV/0!	#DIV/0!	#DIV/0!	#DIV/0!	#DIV/0!	#DIV/0!	#DIV/0!	#DIV/0!	#DIV/0!	#DIV/0!	1412-88	0.130499	0.0937655	0.123376	0.0760018	0.421039	3.50932	0.982537	0.815623	0.505739	0.285617	0.085685	0.547968	1.43881	1.59202	0.238085	0.11235	0.599701	0.736875	0.140914	1.87689	0.614565	3.47501	0.284341	0.158825	0.203087	0.12738	0.267746	4.77017	4.76886	0.999725
April Bearded (Spring)	2014	April Bearded (Spring)-2014	April Bearded (Spring)	1838	1	c	April Bearded (Spring)-2014-c	12.6528	0.288486	4.00184	10.916	7.22377	22.6513	17.239	14.4439	2.92282	4.221	3.43912	1412-33
Red-Fife	2014	Red-Fife-2014	Red-Fife	1842	1	a	Red-Fife-2014-a	15.0068	0.75733	4.12196	11.7264	7.45063	23.6497	14.5944	12.3891	2.41985	3.6669	4.21681	1412-47	0.121579	0.0788956	0.12089	0.103985	0.643246	4.06129	1.46137	0.962817	0.641958	0.276875	0.0830625	0.522565	1.52851	1.71973	0.294583	0.11887	0.619102	0.800263	0.150855	1.83984	0.593283	3.33046	0.220745	0.154617	0.191896	0.117479	0.25205	4.38257	4.28812	0.978449
Red-Fife	2014	Red-Fife-2014	Red-Fife	1842	1	b	Red-Fife-2014-b	13.4086	0.660218	3.82715	12.0553	8.02443	23.3639	14.2269	13.3384	2.56083	3.83416	4.70019	1412-92	0.164276	0.0890784	0.132094	0.101285	0.681074	3.89666	1.36939	0.986891	0.613493	0.303352	0.0910055	0.552079	1.48634	1.52468	0.237725	0.0966032	0.464097	0.648506	0.136842	1.89408	0.518853	2.95149	0.194136	0.132905	0.177377	0.108461	0.232868	4.67452	4.27216	0.913924
Red-Fife	2014	Red-Fife-2014	Red-Fife	1842	1	c	Red-Fife-2014-c	12.8905	0.522349	2.7205	13.7736	9.12411	23.1833	14.9006	12.813	2.42041	3.75728	3.89428	1412-32	0.206244	0.127403	0.128407	0.111492	0.760074	4.01881	1.40618	1.02384	0.647346	0.304117	0.0912352	0.569556	1.5555	1.53035	0.237404	0.0942021	0.407443	0.646902	0.128028	1.81247	0.452774	2.6068	0.219563	0.132366	0.16825	0.103999	0.216166	4.94693	4.5876	0.927363
Browick	2014	Browick-2014	Browick	1844	1	a	Browick-2014-a	13.0271	0.638312	3.37847	16.9622	10.785	16.9517	17.595	11.4979	2.29093	4.53487	2.33865	1412-65	0.123637	0.0942714	0.104363	0.0921009	0.646371	3.59009	1.59419	0.937074	0.724391	0.265797	0.0797391	0.523535	1.56176	1.6998	0.278441	0.123292	0.547746	0.701944	0.13308	1.5722	0.459604	2.61482	0.183802	0.141543	0.171788	0.106629	0.216803	4.70838	4.90343	1.04143
Browick	2014	Browick-2014	Browick	1844	1	b	Browick-2014-b	12.0483	0.672239	3.25305	17.3245	11.0439	17.8227	18.1404	11.5611	1.31932	4.39744	2.41712	1412-86	0.161839	0.122152	0.121421	0.104959	0.828883	4.00161	1.58046	1.06467	0.754986	0.333781	0.100134	0.606011	1.75568	1.80536	0.271526	0.114092	0.449889	0.631549	0.138924	1.82989	0.47112	2.68029	0.22011	0.131682	0.17391	0.109234	0.221382	5.37408	5.2237	0.972017
Browick	2014	Browick-2014	Browick	1844	1	c	Browick-2014-c	11.6474	0.508866	2.69826	17.7489	11.3822	17.44	18.1621	11.3118	2.40675	4.45703	2.23665	1412-107	0.128988	0.105809	0.118154	0.0944107	0.609723	3.54283	1.4546	1.00366	0.718213	0.30284	0.090852	0.566354	1.57938	1.79649	0.273849	0.124545	0.611032	0.749894	0.158076	1.81111	0.577937	3.268	0.263107	0.151036	0.198317	0.122366	0.256157	5.06576	5.0246	0.991876
Red Lammas (Lammas?)	2014	Red Lammas (Lammas?)-2014	Red Lammas (Lammas?)	1850	1	a	Red Lammas (Lammas?)-2014-a	13.0368	0.538788	4.97818	15.0219	10.0319	17.7554	17.18	11.3761	2.9216	4.80156	2.35777	1412-15	0.186319	0.142655	0.151683	0.0944698	0.523256	3.36398	1.00641	0.931311	0.570793	0.372947	0.111884	0.670395	1.66196	1.65349	0.535955	0.139619	0.627764	0.798782	0.189605	2.1967	0.700887	3.97422	0.278689	0.173311	0.235797	0.145609	0.311516	5.94794	5.68475	0.955751
Red Lammas (Lammas?)	2014	Red Lammas (Lammas?)-2014	Red Lammas (Lammas?)	1850	1	b	Red Lammas (Lammas?)-2014-b	12.7582	0.545891	5.85503	16.0091	10.4573	15.5528	17.3622	11.1695	3.48735	4.59947	2.20327	1412-78	0.180763	0.159086	0.143125	0.0944121	0.60363	3.53957	1.15058	0.893986	0.568161	0.321407	0.096422	0.608595	1.6771	1.6127	0.457104	0.133464	0.615369	0.747931	0.166606	1.781	0.583087	3.3096	0.252888	0.161669	0.21291	0.130428	0.272422	5.45738	5.45136	0.998896
Red Lammas (Lammas?)	2014	Red Lammas (Lammas?)-2014	Red Lammas (Lammas?)	1850	1	c	Red Lammas (Lammas?)-2014-c	12.0373	0.455713	5.54826	14.5171	9.9951	17.5285	17.6755	12.0695	3.54535	4.62019	2.00743	1412-102	0.193718	0.0998365	0.151791	0.0937696	0.570697	3.3871	1.12413	0.939958	0.596344	0.363396	0.109019	0.649522	1.68018	1.69579	0.500831	0.139874	0.627772	0.772874	0.191653	2.12505	0.682769	3.85277	0.256376	0.174128	0.232266	0.145614	0.305461	5.87564	5.71658	0.972928
Red Standard	2014	Red Standard-2014	Red Standard	1905	2	a	Red Standard-2014-a	12.3464	0.505081	6.29902	13.8879	8.98284	18.6664	17.2116	12.5175	2.69277	4.33545	2.55491	1412-13	0.183103	0.106653	0.132506	0.127969	0.698476	4.60621	1.18266	0.987505	0.571401	0.323391	0.0970172	0.561626	1.60786	1.5136	0.214514	0.106369	0.460775	0.743745	0.152276	1.95584	0.52273	3.03007	0.219815	0.138065	0.183949	0.11537	0.245302	5.07966	4.84591	0.953982
Red Standard	2014	Red Standard-2014	Red Standard	1905	2	b	Red Standard-2014-b	12.3065	0.621128	7.14225	14.0719	8.67861	17.8661	17.4332	12.8792	2.82129	4.40332	1.77648	1412-79	0.157308	0.115894	0.131599	0.108325	0.702265	4.8938	1.56469	1.04262	0.670565	0.306976	0.0920927	0.584968	1.76524	1.81482	0.220391	0.114532	0.56226	0.747893	0.149557	1.75394	0.539527	3.06932	0.246804	0.150273	0.192269	0.120615	0.250276	5.37583	5.57383	1.03683
Red Standard	2014	Red Standard-2014	Red Standard	1905	2	c	Red Standard-2014-c	12.4405	0.599828	7.36795	14.0692	8.78776	18.1187	17.1668	12.5801	2.69628	4.3263	1.84662	1412-110	0.156573	0.110179	0.125673	0.111714	0.603281	4.72179	1.13217	0.86873	0.557226	0.29471	0.0884129	0.542303	1.54491	1.75026	0.193937	0.117181	0.566192	0.773684	0.16594	1.87096	0.587801	3.33453	0.255184	0.149312	0.195848	0.124002	0.261954	4.90961	4.91759	1.00162
Little Joss	2014	Little Joss -2014	Little Joss	1908	2	a	Little Joss -2014-a	14.8649	0.456632	3.15689	15.4134	9.85054	18.3335	17.2056	10.9207	2.30811	4.72824	2.76155	1412-5	0.161441	0.14526	0.138064	0.0884936	0.975899	4.69349	2.19349	1.33275	0.86889	0.328732	0.0986196	0.577361	1.90959	1.88537	0.413037	0.136416	0.423457	0.59794	0.116393	1.77149	0.459782	2.50953	0.212668	0.132368	0.166008	0.102903	0.213526	5.24253	4.9512	0.94443
Little Joss	2014	Little Joss -2014	Little Joss	1908	2	b	Little Joss -2014-b	14.3649	0.463707	3.80906	14.7527	8.9595	18.8475	17.0091	11.7765	2.54893	4.68679	2.78133	1412-51	0.173755	0.143624	0.136395	0.0892905	0.904382	4.44606	2.14696	1.16083	0.819749	0.289521	0.0868563	0.540025	1.7693	1.87052	0.420423	0.131036	0.445757	0.608089	0.115775	1.5782	0.412786	2.27099	0.224494	0.129432	0.157784	0.0989935	0.19937	5.02365	4.9748	0.990277
Little Joss	2014	Little Joss -2014	Little Joss	1908	2	c	Little Joss -2014-c	15.2122	0.492095	3.27852	15.7658	9.63082	18.6807	16.36	11.0903	2.37696	4.62063	2.49199	1412-114	0.15362	0.107569	0.119778	0.0910227	0.859746	4.27218	3.03476	1.43588	0.95268	0.303224	0.0909673	0.532491	1.76681	1.98526	0.349594	0.119514	0.396075	0.57146	0.114252	1.71514	0.427106	2.41308	0.174452	0.124348	0.157277	0.100679	0.203917	4.85952	4.69349	0.965835
Squareheads Master	2014	Squareheads Master-2014	Squareheads Master	1911	2	a	Squareheads Master-2014-a	13.6743	0.488941	3.79829	11.0623	7.70088	25.7955	13.9264	12.1658	2.37327	3.51427	5.50007	1412-6	0.248465	0.189256	0.161893	0.114035	0.88344	5.9909	1.48	1.11559	0.661422	0.38342	0.115026	0.673256	2.1343	2.05945	0.45767	0.137574	0.695205	0.919646	0.17845	2.04034	0.643964	3.81695	0.270169	0.192201	0.235167	0.133737	0.299066	5.67394	5.07325	0.894131
Squareheads Master	2014	Squareheads Master-2014	Squareheads Master	1911	2	b	Squareheads Master-2014-b	12.989	0.764747	4.40589	12.4093	8.67118	25.0971	13.294	11.5232	2.42078	3.46644	4.95822	1412-68	0.243592	0.199055	0.15843	0.0983464	0.836832	5.55192	1.34653	0.987761	0.602833	0.33422	0.100266	0.608392	1.94407	1.86087	0.424494	0.126738	0.637278	0.757074	0.144469	1.72819	0.532559	3.13365	0.245228	0.16787	0.196839	0.113957	0.250365	5.17304	4.74827	0.917886
Squareheads Master	2014	Squareheads Master-2014	Squareheads Master	1911	2	c	Squareheads Master-2014-c	13.3886	0.714798	4.57241	9.17816	6.82892	26.6725	14.3918	12.9335	2.0585	3.56474	5.69609	1412-75	0.225655	0.12915	0.144192	0.119783	0.912033	5.42884	1.17779	0.92726	0.507073	0.319825	0.0959475	0.56221	1.76498	1.76918	0.391274	0.125855	0.531209	0.780804	0.15819	1.83421	0.578666	3.37345	0.260692	0.170858	0.201474	0.117642	0.261885	4.70792	4.08907	0.868551
Yeoman	2014	Yeoman-2014	Yeoman	1916	2	a	Yeoman-2014-a	13.1445	0.382269	3.1962	18.3796	10.4416	16.0105	18.1758	10.0458	2.84251	5.20237	2.17887	1412-8	0.179854	0.168239	0.128799	0.0938134	0.895409	4.82244	1.65898	1.06387	0.773289	0.29709	0.0891269	0.554093	2.04973	1.94237	0.413454	0.136157	0.559843	0.70934	0.142528	1.63021	0.429691	2.47282	0.202389	0.145441	0.171022	0.102714	0.209605	5.22983	5.31073	1.01547
Yeoman	2014	Yeoman-2014	Yeoman	1916	2	b	Yeoman-2014-b	14.7668	0.475441	3.13185	19.2575	10.766	15.7627	16.7569	10.0942	2.28852	4.66671	2.03338	1412-98	0.154372	0.159025	0.118875	0.0766462	0.750366	4.56819	1.60912	0.988068	0.702041	0.273978	0.0821934	0.526887	1.89439	1.83391	0.352539	0.131492	0.582647	0.690589	0.133529	1.55732	0.441097	2.55904	0.212554	0.137394	0.171229	0.105003	0.21196	5.10031	5.26494	1.03228
Yeoman	2014	Yeoman-2014	Yeoman	1916	2	c	Yeoman-2014-c	14.4969	0.50603	3.16048	19.131	10.7615	16.3219	16.5968	10.3561	2.09488	4.51203	2.06225	1412-28	0.183217	0.153696	0.127258	0.0904438	0.867811	4.75545	1.78006	1.10529	0.763294	0.29096	0.0872879	0.536355	1.93747	1.79663	0.46386	0.128876	0.504804	0.672871	0.127876	1.57938	0.394583	2.26744	0.207335	0.135289	0.157613	0.0982627	0.196845	5.18857	5.25146	1.01212
Holdfast	2014	Holdfast -2014	Holdfast	1935	3	a	Holdfast -2014-a	14.7411	0.558087	3.49798	18.2687	10.5577	16.217	15.7945	11.0004	2.35467	4.50499	2.50489	1412-80	0.15891	0.145414	0.111906	0.0645308	0.716936	4.28308	1.6811	0.99856	0.69706	0.266734	0.0800202	0.492655	1.72233	1.63076	0.365547	0.118143	0.4384	0.539337	0.0938374	1.20811	0.378963	2.16174	0.167293	0.122288	0.144782	0.0914954	0.184405	4.75898	4.95028	1.0402
Holdfast	2014	Holdfast -2014	Holdfast	1935	3	b	Holdfast -2014-b	15.4548	0.618256	4.51094	18.178	9.86594	16.4736	14.9968	10.4628	2.33197	4.8137	2.29311	1412-97	0.155555	0.137326	0.128924	0.0775172	0.817522	5.0105	2.00645	1.10392	0.792316	0.281103	0.0843309	0.521575	1.82612	1.87338	0.414738	0.123743	0.468906	0.592689	0.107944	1.3329	0.40494	2.27938	0.203289	0.141591	0.152023	0.0941051	0.189769	4.92403	5.05462	1.02652
Holdfast	2014	Holdfast -2014	Holdfast	1935	3	c	Holdfast -2014-c	13.8723	0.507089	3.60115	18.0494	10.3904	17.9901	15.8741	10.6064	2.12227	4.34105	2.64581	1412-109	0.11756	0.116175	0.106643	0.0649169	0.737447	4.76711	1.62402	0.986125	0.70931	0.242005	0.0726015	0.477275	1.72645	1.71254	0.348242	0.119426	0.453407	0.569938	0.0941985	1.2505	0.34431	1.9526	0.192302	0.120836	0.138128	0.0883617	0.17153	4.57041	4.89044	1.07002
Einstein	2014	Einstein-2014	Einstein	2007	6	a	Einstein-2014-a	17.1094	1.16114	5.83135	12.7418	7.28451	17.6145	16.6969	11.3251	2.71738	4.95465	2.5633	1412-31	0.138869	0.171307	0.120347	0.105395	1.00565	5.62409	4.06214	1.67234	1.14192	0.285817	0.0857452	0.510957	2.21338	2.76404	0.508473	0.112314	0.457447	0.697256	0.109831	1.90409	0.44216	2.5276	0.208785	0.127743	0.160579	0.101923	0.20814	4.92002	5.28217	1.07361
Einstein	2014	Einstein-2014	Einstein	2007	6	b	Einstein-2014-b	18.1239	0.965043	6.09631	12.1949	6.25332	17.8434	17.7116	10.3711	2.99226	5.08312	2.36507	1412-42	0.133175	0.143376	0.11821	0.118781	1.07168	5.32144	2.16813	1.20446	0.814514	0.275052	0.0825155	0.496776	1.82106	1.9006	0.607525	0.117026	0.408439	0.753247	0.107263	1.75547	0.387182	2.17204	0.173386	0.125383	0.148131	0.0941021	0.189468	4.80612	4.81988	1.00286
Einstein	2014	Einstein-2014	Einstein	2007	6	c	Einstein-2014-c	17.5484	0.860436	6.6244	11.463	6.07648	16.8394	17.5157	12.0777	3.71585	5.0921	2.18645	1412-101	0.174369	0.171415	0.125984	0.112161	1.04428	5.43498	2.42244	1.33899	0.882739	0.305825	0.0917474	0.546986	1.93789	2.01905	0.463511	0.113444	0.423715	0.705584	0.111792	1.88633	0.430783	2.4534	0.187887	0.131833	0.161705	0.102813	0.209357	5.22335	5.28531	1.01186
Gartons 60	2014	Gartons 60 -2014	Gartons 60	1942	3	a	Gartons 60 -2014-a	12.8849	1.13517	6.35052	11.7092	7.55966	21.7274	14.5807	13.9094	2.66401	4.0845	3.39461	1412-37	0.191877	0.125459	0.1312	0.128582	1.02437	4.42695	1.32569	0.966276	0.587381	0.316683	0.0950049	0.544117	1.5849	1.63112	0.349338	0.107705	0.476085	0.743248	0.148954	1.94137	0.525361	3.07892	0.234942	0.145987	0.187162	0.112451	0.243001	4.63877	4.20608	0.906722
Gartons 60	2014	Gartons 60 -2014	Gartons 60	1942	3	b	Gartons 60 -2014-b	13.0583	2.76018	7.90303	12.0219	8.35775	18.8018	14.9159	12.6421	2.73013	3.88512	2.92385	1412-41	0.16387	0.121702	0.128878	0.12347	0.750832	4.08127	1.16644	0.926514	0.58167	0.315775	0.0947326	0.569385	1.4962	1.51326	0.254858	0.103263	0.444857	0.676919	0.147478	1.83817	0.505173	2.88633	0.187987	0.1353	0.181938	0.111698	0.233184	4.93908	4.47837	0.906722
Gartons 60	2014	Gartons 60 -2014	Gartons 60	1942	3	c	Gartons 60 -2014-c	13.4872	1.96481	7.27528	12.209	8.33878	19.3274	15.045	13.1062	2.48245	4.13223	2.63162	1412-18	0.168599	0.130067	0.132006	0.138308	1.14576	4.91124	1.14697	0.935489	0.549946	0.311705	0.0935114	0.553287	1.5463	1.55927	0.297084	0.100226	0.510993	0.801763	0.158657	2.03634	0.548403	3.23062	0.199318	0.151033	0.193878	0.117007	0.254245	4.72211	4.32334	0.915553
Victor	2014	Victor -2014	Victor	1947	3	a	Victor -2014-a	12.9218	0.817175	6.16008	13.1796	8.58658	17.7738	17.0453	12.8206	2.69953	5.30979	2.68577	1412-67	0.174364	0.134092	0.123546	0.132069	0.643845	4.22938	1.5066	1.02998	0.646962	0.320803	0.0962408	0.544274	1.63076	1.65354	0.249571	0.0905893	0.430453	0.68401	0.151919	1.81978	0.482393	2.83406	0.21781	0.132926	0.17945	0.109848	0.231761	4.83155	4.48754	0.9288
Victor	2014	Victor -2014	Victor	1947	3	b	Victor -2014-b	13.7311	1.86532	8.1186	15.7793	9.84545	14.6065	15.3764	10.9576	3.08024	4.84725	1.79227	1412-83	0.207456	0.127087	0.129453	0.147298	1.1057	5.64755	1.45099	1.03438	0.612056	0.28993	0.0869789	0.492077	1.76004	1.64733	0.304146	0.100549	0.418	0.760384	0.174467	1.747	0.451576	2.72638	0.225172	0.161363	0.187625	0.110343	0.231578	4.42665	3.9971	0.902964
Victor	2014	Victor -2014	Victor	1947	3	c	Victor -2014-c	12.8604	1.27964	6.86682	15.6456	10.3822	14.7969	17.1478	11.0893	2.85135	4.76301	2.317	1412-106	0.119194	0.0799078	0.111242	0.108353	0.73727	4.38426	1.48257	0.894021	0.598458	0.251517	0.0754551	0.469346	1.59803	1.76503	0.342003	0.115603	0.589362	0.841638	0.165582	1.67892	0.52617	3.02758	0.239143	0.153551	0.191514	0.115915	0.244114	4.22673	4.24871	1.0052
Cappelle Desprez	2014	Cappelle Desprez-2014	Cappelle Desprez	1946	3	a	Cappelle Desprez-2014-a	#DIV/0!	#DIV/0!	#DIV/0!	#DIV/0!	#DIV/0!	#DIV/0!	#DIV/0!	#DIV/0!	#DIV/0!	#DIV/0!	#DIV/0!	1412-43	0.135284	0.12942	0.112972	0.0918756	0.561259	3.9378	1.11581	0.851929	0.561826	0.266256	0.0798768	0.491859	1.51981	1.51125	0.250824	0.109484	0.507942	0.735532	0.13185	1.63181	0.479893	2.78324	0.23298	0.132721	0.175085	0.106689	0.222827	4.44876	4.44992	1.00026
Cappelle Desprez	2014	Cappelle Desprez-2014	Cappelle Desprez	1946	3	b	Cappelle Desprez-2014-b	13.8059	0.590822	6.0811	13.7813	8.73728	17.9352	17.3105	11.9237	2.56442	4.93949	2.33037	1412-120	0.155781	0.140902	0.122272	0.0928956	0.756191	4.6755	1.33047	0.927138	0.643615	0.273095	0.0819286	0.513654	1.66481	1.58531	0.249855	0.111467	0.42921	0.633425	0.118197	1.54386	0.410308	2.32341	0.157586	0.123058	0.157961	0.0975092	0.19832	4.62697	4.61109	0.996567
Cappelle Desprez	2014	Cappelle Desprez-2014	Cappelle Desprez	1946	3	c	Cappelle Desprez-2014-c	12.2109	0.538653	5.41061	13.976	9.69209	17.3556	18.1826	12.4895	3.06998	4.92169	2.15236	1412-2
Steadfast	2014	Steadfast-2014	Steadfast	1952	4	a	Steadfast-2014-a	15.1505	0.852511	9.80185	13.8213	8.7829	15.3458	15.6846	11.0005	2.90761	4.63493	2.01747	1412-54	0.169904	0.136499	0.111422	0.151543	0.596893	4.24967	1.27268	0.945877	0.621173	0.298851	0.0896553	0.528097	1.61003	1.55431	0.277584	0.106957	0.436776	0.779488	0.165747	1.74695	0.435846	2.51567	0.245974	0.132201	0.17102	0.107363	0.216817	4.99784	5.0747	1.01538
Steadfast	2014	Steadfast-2014	Steadfast	1952	4	b	Steadfast-2014-b	12.8907	0.684631	7.55829	15.4494	9.49426	16.2105	15.5933	12.0255	2.70384	4.92334	2.46636	1412-27	0.265174	0.182863	0.165227	0.158762	0.830989	4.78694	1.41494	1.14453	0.686205	0.366032	0.10981	0.60614	1.84075	1.58199	0.290026	0.10066	0.434091	0.769462	0.169406	1.87889	0.470923	2.70309	0.190295	0.14711	0.180746	0.112022	0.231649	5.61768	5.2957	0.942685
Steadfast	2014	Steadfast-2014	Steadfast	1952	4	c	Steadfast-2014-c	13.7928	0.541076	6.75356	14.7933	9.17478	16.3613	17.0264	11.1839	2.88096	5.1074	2.38459	1412-44	0.140674	0.0952185	0.112296	0.122498	0.569839	4.36922	1.9333	1.01201	0.705297	0.271623	0.081487	0.49897	1.71698	1.9879	0.295237	0.114335	0.513939	0.707986	0.186372	1.71551	0.49487	2.84996	0.22416	0.140825	0.178765	0.113203	0.229477	4.69867	4.8805	1.0387
Masterpiece	2014	Masterpiece-2014	Masterpiece	1954	4	a	Masterpiece-2014-a	14.5848	0.66281	4.94063	13.8936	8.49397	18.4378	17.0552	12.2396	2.80231	4.66121	2.228	1412-40	0.163459	0.129652	0.131804	0.0928318	0.713313	4.08612	1.86065	1.06144	0.766309	0.308916	0.0926749	0.55987	1.66069	1.98719	0.362256	0.127378	0.513076	0.681413	0.126386	1.66675	0.508793	2.82008	0.207164	0.140444	0.174793	0.109708	0.225028	4.95323	4.94901	0.999149
Masterpiece	2014	Masterpiece-2014	Masterpiece	1954	4	b	Masterpiece-2014-b	14.6083	1.0716	5.88142	14.8379	9.57541	16.9208	16.5562	10.6234	2.5829	5.06142	2.28069	1412-63	0.164717	0.118836	0.132739	0.111499	0.897761	4.39469	1.89609	1.06821	0.745501	0.31495	0.094485	0.553528	1.69918	1.79968	0.305652	0.124414	0.554307	0.793507	0.153371	1.73978	0.513444	2.90021	0.187643	0.160609	0.184776	0.114947	0.234599	5.0381	4.86465	0.965572
Masterpiece	2014	Masterpiece-2014	Masterpiece	1954	4	c	Masterpiece-2014-c	#DIV/0!	#DIV/0!	#DIV/0!	#DIV/0!	#DIV/0!	#DIV/0!	#DIV/0!	#DIV/0!	#DIV/0!	#DIV/0!	#DIV/0!	1412-90
Viking	2014	Viking -2014	Viking	1956	4	a	Viking -2014-a	18.7704	0.742126	6.13364	11.9636	6.4189	23.7545	14.7185	9.57747	1.88099	2.83567	3.20426	1412-100	0.107157	0.220435	0.112741	0.129536	1.43966	7.38968	2.50351	1.35855	0.885689	0.244319	0.0732957	0.48767	2.06668	2.02091	0.629349	0.151977	0.43178	0.835285	0.0659015	1.55666	0.332184	1.72637	0.192117	0.130134	0.128837	0.0811859	0.160294	4.42318	4.57775	1.03494
Viking	2014	Viking -2014	Viking	1956	4	b	Viking -2014-b	11.9991	0.497344	5.72932	15.1919	9.24024	18.4839	16.0475	12.8413	2.55968	4.22928	3.18036	1412-30	0.135144	0.114654	0.112145	0.122742	0.769968	5.23082	1.27562	0.921672	0.598363	0.278423	0.0835268	0.517321	1.7103	1.64504	0.22316	0.107148	0.394552	0.692153	0.13006	1.81512	0.405797	2.35025	0.203786	0.121397	0.159836	0.100311	0.204959	4.81742	4.95798	1.02918
Viking	2014	Viking -2014	Viking	1956	4	c	Viking -2014-c	11.9647	0.494483	5.5945	14.7871	9.2488	18.5089	15.2208	12.7648	3.40442	4.13245	3.87905	1412-77	0.134713	0.108957	0.109614	0.124689	0.56249	4.70686	1.38773	0.876106	0.644002	0.269274	0.0807823	0.520087	1.61386	1.82017	0.260255	0.107767	0.534006	0.707885	0.145151	1.84033	0.51461	2.94585	0.227407	0.151681	0.18339	0.115149	0.234205	4.68036	4.89436	1.04572
Dominator	2014	Dominator-2014	Dominator	1957	4	a	Dominator-2014-a	13.6094	0.429582	1.61036	17.2129	11.0948	16.1141	19.2671	10.7194	2.98118	5.00363	1.95752	1412-104	0.162027	0.161113	0.134893	0.114546	0.635291	3.78032	1.11036	0.932221	0.638109	0.320452	0.0961355	0.564608	1.71164	1.66491	0.301283	0.116932	0.564514	0.822535	0.159667	1.84197	0.584539	3.32902	0.247301	0.165711	0.203684	0.121538	0.258161	5.06927	5.00444	0.98721
Dominator	2014	Dominator-2014	Dominator	1957	4	b	Dominator-2014-b	13.6128	0.661298	1.82789	18.4921	11.7463	13.6246	19.7843	10.6991	2.86154	5.23824	1.45167	1412-36	0.139478	0.12177	0.107166	0.115033	0.506753	3.17641	1.23312	0.882658	0.583243	0.257631	0.0772892	0.483024	1.59606	1.51958	0.322742	0.113043	0.531364	0.80188	0.131591	1.59559	0.484146	2.78247	0.190578	0.136677	0.179474	0.105936	0.227565	4.41818	4.56241	1.03265
Dominator	2014	Dominator-2014	Dominator	1957	4	c	Dominator-2014-c	13.8163	0.893264	2.54309	16.8011	10.6696	15.1254	19.0591	11.5093	2.39763	5.45301	1.73228	1412-52	0.153723	0.141433	0.122916	0.106583	0.669324	3.83482	1.17508	0.903351	0.648767	0.283988	0.0851964	0.529428	1.71164	1.71872	0.38019	0.126661	0.593017	0.859057	0.139141	1.70759	0.54491	3.05941	0.240977	0.153261	0.198354	0.118519	0.247075	4.87862	5.15536	1.05673
Milfast	2014	Milfast-2014	Milfast	1958	4	a	Milfast-2014-a	16.3424	0.488387	3.85073	13.0644	7.8689	19.9749	16.273	11.5163	2.43661	4.43449	3.74989	1412-108	0.132741	0.129606	0.131391	0.0874725	0.743957	4.34149	1.67576	0.983571	0.709059	0.292181	0.0876543	0.53043	1.7555	1.99527	0.464307	0.167704	0.620882	0.757464	0.134136	1.80115	0.581323	3.16544	0.247342	0.168605	0.191214	0.119516	0.246313	4.92221	4.99706	1.01521
Milfast	2014	Milfast-2014	Milfast	1958	4	b	Milfast-2014-b	17.3197	0.490837	4.44574	13.8611	7.70126	19.3	15.6774	10.9996	2.44374	4.70891	3.05175	1412-34	0.139806	0.12721	0.128724	0.0838116	0.716728	4.16205	1.60941	0.955324	0.66197	0.280991	0.0842972	0.526862	1.7255	1.80635	0.387578	0.148597	0.577396	0.699143	0.127	1.66325	0.527639	2.92368	0.19949	0.157164	0.183769	0.112407	0.235223	4.86358	4.98915	1.02582
Milfast	2014	Milfast-2014	Milfast	1958	4	c	Milfast-2014-c	15.9939	0.56615	3.06997	14.7844	9.55293	19.6079	15.5921	10.6777	2.54483	4.26198	3.34816	1412-59	0.160045	0.129829	0.140773	0.0979083	0.926026	4.36466	1.99328	1.15441	0.723217	0.324417	0.097325	0.558954	1.89363	1.90051	0.403603	0.153429	0.489929	0.649732	0.137116	1.84048	0.524275	2.94749	0.226371	0.155524	0.182559	0.114026	0.236896	5.15403	4.89079	0.948926
Maris-Widgeon	2014	Maris-Widgeon-2014	Maris-Widgeon	1964	4	a	Maris-Widgeon-2014-a	15.2223	0.678472	5.26795	15.8245	9.39052	17.7587	15.3512	10.7731	2.3975	4.91656	2.41911	1412-119	0.147034	0.10686	0.112035	0.0722022	0.701099	4.77235	1.96742	1.14056	0.778236	0.294452	0.0883357	0.531404	1.96001	1.94682	0.24389	0.10548	0.366757	0.450613	0.0930655	1.53048	0.370389	2.12213	0.183519	0.117258	0.150817	0.0981947	0.191452	4.98993	5.05385	1.01281
Maris-Widgeon	2014	Maris-Widgeon-2014	Maris-Widgeon	1964	4	b	Maris-Widgeon-2014-b	15.2884	0.515078	5.53919	16.5067	9.18823	17.8985	14.6636	10.9419	2.3906	4.45857	2.60917	1412-22	0.135287	0.0979188	0.12102	0.0716026	0.738819	4.71377	2.1229	1.14766	0.780133	0.292231	0.0876693	0.530901	1.91323	2.10421	0.342055	0.126789	0.513306	0.586972	0.120463	1.73351	0.503563	2.81867	0.188624	0.143055	0.183573	0.114888	0.234407	4.90982	4.81509	0.980706
Maris-Widgeon	2014	Maris-Widgeon-2014	Maris-Widgeon	1964	4	c	Maris-Widgeon-2014-c	13.3404	0.290608	3.60436	16.6161	9.87761	18.2416	16.6168	11.5929	2.91018	4.52372	2.38575	1412-58	0.14204	0.113077	0.110638	0.0754191	1.05321	5.82699	2.68611	1.40102	0.861616	0.278735	0.0836205	0.50187	2.18473	2.12145	0.315306	0.119543	0.315965	0.557986	0.0680937	1.52935	0.328143	1.86777	0.15834	0.114241	0.136369	0.0894729	0.172779	4.81051	4.815	1.00093
Maris-Huntsman	2014	Maris-Huntsman-2014	Maris-Huntsman	1971	4	a	Maris-Huntsman-2014-a	15.7308	0.615967	4.69156	14.5465	8.03753	20.119	14.8227	11.6837	2.60214	3.92209	3.22798	1412-115	0.132475	0.174311	0.10723	0.123112	0.974953	5.60167	2.44934	1.34821	0.88663	0.274357	0.0823071	0.503535	2.02276	1.98619	0.538917	0.114475	0.359131	0.828575	0.0672319	1.68422	0.326173	1.8021	0.192696	0.109464	0.131896	0.082716	0.167755	4.67992	4.90082	1.0472
Maris-Huntsman	2014	Maris-Huntsman-2014	Maris-Huntsman	1971	4	b	Maris-Huntsman-2014-b	14.9842	0.530479	4.30258	16.0907	8.70102	19.9587	14.6208	11.8398	2.46148	3.83574	2.6745	1412-12	0.14135	0.163072	0.110308	0.126401	1.05874	5.69765	3.48208	1.64641	1.07691	0.283292	0.0849875	0.530042	2.1751	2.37811	0.65048	0.120412	0.400621	0.812725	0.103085	1.73547	0.357706	1.97555	0.154267	0.118671	0.138117	0.0870755	0.177126	4.65236	4.69553	1.00928
Maris-Huntsman	2014	Maris-Huntsman-2014	Maris-Huntsman	1971	4	c	Maris-Huntsman-2014-c	13.5861	0.560688	3.91376	14.4165	8.34807	19.9288	16.387	12.7638	2.69152	4.2122	3.19149	1412-48	0.124532	0.150708	0.112619	0.107758	1.25229	6.12726	3.69229	1.61954	1.06482	0.26085	0.078255	0.478906	2.23183	2.50403	0.603951	0.135817	0.406149	0.693158	0.118574	1.69199	0.381987	2.10901	0.172055	0.132239	0.139404	0.0885225	0.179813	4.31642	4.42727	1.02568
Maris-Ploughman	2014	Maris-Ploughman -2014	Maris-Ploughman	1972	4	a	Maris-Ploughman -2014-a	14.4193	0.375951	2.21056	18.9273	11.2802	17.9903	14.3587	10.6329	2.24149	4.3828	3.18054	1412-39	0.135598	0.100083	0.112825	0.0627911	0.882117	4.68437	2.39118	1.26051	0.829211	0.284644	0.0853931	0.504613	1.98604	2.01624	0.414793	0.1328	0.462403	0.546203	0.100425	1.56327	0.38176	2.18202	0.195217	0.130109	0.155621	0.0998995	0.196116	4.85145	4.84812	0.999315
Maris-Ploughman	2014	Maris-Ploughman -2014	Maris-Ploughman	1972	4	b	Maris-Ploughman -2014-b	13.7539	0.373336	3.09861	18.1466	10.5513	17.8247	14.7746	11.5725	2.53752	4.3065	3.06048	1412-99	0.155334	0.103839	0.134914	0.0631595	0.781243	4.41901	2.23825	1.15506	0.81008	0.311499	0.0934498	0.54199	1.92961	2.09168	0.36001	0.133411	0.50907	0.525058	0.114346	1.52577	0.440521	2.49108	0.216148	0.13769	0.168965	0.107714	0.213637	5.01271	4.89466	0.976451
Maris-Ploughman	2014	Maris-Ploughman -2014	Maris-Ploughman	1972	4	c	Maris-Ploughman -2014-c	14.6041	0.444497	2.62115	18.1493	11.066	18.0275	14.4007	10.7248	2.30907	4.58607	3.06684	1412-113	0.138184	0.0838838	0.110265	0.0564492	0.626997	4.07151	3.19819	1.39879	0.966934	0.306718	0.0920153	0.537763	1.93167	2.27093	0.308345	0.113863	0.527571	0.533993	0.119843	1.63939	0.474871	2.72939	0.19508	0.137341	0.178093	0.113422	0.225054	4.9606	4.94538	0.996933
Avalon	2014	Avalon-2014	Avalon	1980	5	a	Avalon-2014-a	14.8756	0.810712	9.72512	14.8138	8.27254	18.4629	11.7517	11.4737	2.10713	3.45756	4.24936	1412-61	0.157575	0.190552	0.121277	0.0914325	0.895838	6.0153	1.507	1.04677	0.707888	0.309639	0.0928918	0.56666	1.89193	1.95423	0.386567	0.117871	0.527613	0.686174	0.119361	1.76824	0.501451	2.87972	0.240309	0.142702	0.179616	0.110481	0.232132	5.01016	4.93993	0.985983
Avalon	2014	Avalon-2014	Avalon	1980	5	b	Avalon-2014-b	14.8221	0.828776	7.65484	14.1915	8.10068	18.4558	13.907	12.0408	2.59519	3.92337	3.48	1412-93	0.145738	0.202718	0.113209	0.102099	0.9919	6.2447	2.15641	1.19718	0.795964	0.275552	0.0826655	0.526893	2.00877	1.96784	0.320874	0.114559	0.389425	0.712213	0.0879918	1.55584	0.358506	2.04506	0.170931	0.120198	0.142977	0.0910516	0.179914	4.79177	4.78144	0.997844
Avalon	2014	Avalon-2014	Avalon	1980	5	c	Avalon-2014-c	12.6677	0.675243	6.16157	13.5482	8.08841	19.8728	14.7813	12.8884	2.79254	4.21945	4.30428	1412-26	0.157024	0.18667	0.125104	0.0934237	0.911918	6.11584	1.67569	1.13661	0.731897	0.333779	0.100134	0.584976	1.83923	1.83326	0.378699	0.102811	0.445453	0.628785	0.110218	1.83454	0.488094	2.80842	0.194701	0.131539	0.174531	0.107976	0.225478	5.08797	4.82835	0.948973
Galahad	2014	Galahad-2014	Galahad	1983	5	a	Galahad-2014-a	11.8919	0.274512	2.43446	14.7498	9.6471	22.134	14.0868	13.0953	2.42624	3.65778	5.60214	1412-45	0.16697	0.15944	0.125474	0.116607	0.67734	4.7259	1.14916	0.933545	0.631079	0.307579	0.0922736	0.577238	1.64831	1.65485	0.519519	0.102257	0.417085	0.632334	0.124846	1.94084	0.444546	2.55426	0.241348	0.126526	0.161089	0.100107	0.208714	5.08872	4.95256	0.973244
Galahad	2014	Galahad-2014	Galahad	1983	5	b	Galahad-2014-b	11.8956	0.476659	4.04583	14.8395	9.57738	21.7655	13.3292	13.1725	2.28374	4.02942	4.5847	1412-94	0.150031	0.121621	0.109599	0.128228	0.648499	4.5251	1.21083	0.864197	0.58297	0.278939	0.0836818	0.517794	1.5785	1.61747	0.641796	0.0989254	0.358502	0.597175	0.125965	1.99113	0.392304	2.29246	0.179274	0.117162	0.149281	0.0932643	0.190282	4.61782	4.61567	0.999533
Galahad	2014	Galahad-2014	Galahad	1983	5	c	Galahad-2014-c	12.8841	0.445114	3.67298	14.6718	9.33611	20.8905	13.9077	13.3375	2.4426	4.21124	4.2004	1412-16	0.161766	0.167385	0.121627	0.121983	0.667152	4.53341	1.21054	0.96226	0.634961	0.313413	0.0940238	0.559828	1.62744	1.67606	0.558124	0.0996507	0.417694	0.613743	0.130831	1.97668	0.457609	2.63725	0.220182	0.123305	0.162934	0.101866	0.212884	4.95279	4.69843	0.948644
Apollo	2014	Apollo-2014	Apollo	1984	5	a	Apollo-2014-a	14.8573	0.579055	5.17326	9.97021	5.90893	24.9891	15.0044	13.767	2.51375	3.6108	3.62625	1412-76	0.177288	0.190681	0.142833	0.112992	0.726093	4.79262	1.29259	1.21929	0.650977	0.359962	0.107988	0.651022	1.76854	1.75227	0.201076	0.100811	0.544485	0.621688	0.134993	2.09286	0.641674	3.62523	0.239947	0.147638	0.19038	0.113184	0.276708	5.48677	4.92759	0.898086
Apollo	2014	Apollo-2014	Apollo	1984	5	b	Apollo-2014-b	14.6302	0.637194	6.21987	8.85913	5.68514	24.8809	14.8458	13.7545	2.93238	3.56436	3.99063	1412-84	0.161796	0.158386	0.111747	0.121577	0.689364	4.71307	1.02936	0.998274	0.577778	0.298109	0.0894327	0.545384	1.58199	1.46137	0.158227	0.080635	0.402341	0.569594	0.120752	1.64525	0.466064	2.6607	0.185832	0.116579	0.149947	0.0910833	0.213226	4.71514	4.47651	0.949391
Apollo	2014	Apollo-2014	Apollo	1984	5	c	Apollo-2014-c	13.559	0.539031	4.53607	9.4979	5.92657	25.4717	15.1835	14.7273	2.48151	4.06315	4.01429	1412-1	0.169098	0.182013	0.119275	0.114506	0.658359	4.73194	1.1912	1.02813	0.614201	0.300911	0.0902733	0.56003	1.6094	1.67768	0.200793	0.0917444	0.458957	0.570224	0.120806	1.89256	0.514259	2.90883	0.246613	0.126251	0.160791	0.0973575	0.228276	4.80131	4.6078	0.959696
Mercia	2014	Mercia-2014	Mercia	1985	5	a	Mercia-2014-a	15.6214	0.689323	3.06436	15.0278	8.28647	18.9808	16.9859	11.7878	2.42001	4.30559	2.83041	1412-69	0.143682	0.138129	0.112445	0.112383	1.04852	5.28277	2.57636	1.36595	0.875122	0.266786	0.0800358	0.497785	1.73556	1.92504	0.397184	0.108625	0.407137	0.672933	0.116255	1.44276	0.382379	2.15361	0.219808	0.127305	0.145045	0.0917731	0.182045	4.43875	4.55784	1.02683
Mercia	2014	Mercia-2014	Mercia	1985	5	b	Mercia-2014-b	16.6652	0.696293	3.42474	15.1811	8.11178	18.2709	17.5417	11.0522	2.41153	4.60012	2.04449	1412-95	0.153132	0.191054	0.142261	0.105603	1.11008	5.83513	2.59817	1.38474	0.951021	0.311329	0.0933988	0.562681	1.91875	2.25723	0.475136	0.13351	0.456424	0.711914	0.12171	1.86946	0.448003	2.48778	0.220158	0.142988	0.163681	0.103231	0.209551	5.04891	4.98794	0.987924
Mercia	2014	Mercia-2014	Mercia	1985	5	c	Mercia-2014-c	16.2284	0.645876	3.86923	14.6032	8.09775	18.3979	16.997	11.3752	2.47362	4.78163	2.53016	1412-21	0.154589	0.183178	0.130751	0.104298	1.0854	5.97045	2.44133	1.30699	0.878163	0.300383	0.090115	0.55002	1.86504	2.09118	0.498046	0.118085	0.417032	0.687313	0.114865	1.80787	0.422609	2.36464	0.225145	0.131183	0.156469	0.0972451	0.199672	5.0021	4.94867	0.989317
Brimstone	2014	Brimstone-2014	Brimstone	1985	5	a	Brimstone-2014-a	15.3324	0.839108	5.87177	15.4824	8.51548	18.5749	14.4193	11.184	2.32405	4.21782	3.23867	1412-81	0.0812111	0.15866	0.0928702	0.118631	1.06573	6.77067	2.30869	1.25591	0.824749	0.23415	0.0702449	0.474383	2.1527	2.19775	0.81245	0.108129	0.386331	0.964919	0.0566776	1.64919	0.30853	1.74782	0.147397	0.111329	0.127895	0.0801792	0.161098	4.47572	4.79585	1.07153
Brimstone	2014	Brimstone-2014	Brimstone	1985	5	b	Brimstone-2014-b	14.4971	0.618864	5.6051	13.7805	7.97664	21.4486	14.1611	11.8195	2.33877	4.0681	3.6857	1412-118	0.193522	0.202448	0.131874	0.134671	1.18666	6.65995	2.57087	1.35154	0.870918	0.302607	0.090782	0.557774	2.13904	2.27453	0.67306	0.114527	0.373994	0.773781	0.110899	1.87336	0.370654	2.12207	0.204975	0.122266	0.143395	0.0897784	0.183178	5.0284	4.8908	0.972634
Brimstone	2014	Brimstone-2014	Brimstone	1985	5	c	Brimstone-2014-c	14.8143	0.718031	5.9523	14.6855	8.35966	19.6034	13.7618	12.0646	2.42435	4.12378	3.49209	1412-4	0.147193	0.168872	0.11679	0.127329	0.98461	6.64031	2.27458	1.21541	0.834415	0.295352	0.0886057	0.53954	2.09225	2.26978	0.833235	0.0971196	0.384052	0.659801	0.100989	1.8395	0.368401	2.09654	0.191747	0.114607	0.13967	0.0878915	0.181221	4.85687	4.7968	0.987633
Flanders	2014	Flanders-2014	Flanders	1986	5	a	Flanders-2014-a	15.0101	0.732336	6.0206	13.0465	7.42939	15.0052	20.1996	11.7788	2.6323	6.15407	1.99102	1412-70	0.124988	0.144751	0.114891	0.0769262	0.586445	4.65542	1.2217	0.846576	0.664658	0.277694	0.0833082	0.51672	1.56338	1.68496	0.270892	0.11113	0.488533	0.598979	0.120589	1.70615	0.466586	2.66674	0.184611	0.136225	0.172687	0.110577	0.219401	4.71722	4.93248	1.04563
Flanders	2014	Flanders-2014	Flanders	1986	5	b	Flanders-2014-b	#DIV/0!	#DIV/0!	#DIV/0!	#DIV/0!	#DIV/0!	#DIV/0!	#DIV/0!	#DIV/0!	#DIV/0!	#DIV/0!	#DIV/0!	1412-38	0.133358	0.159182	0.131747	0.0846569	0.55217	4.4239	1.11035	0.931867	0.645715	0.328828	0.0986485	0.577287	1.56592	1.69189	0.25228	0.11257	0.589195	0.69929	0.143793	1.97136	0.61825	3.51814	0.236829	0.154799	0.209044	0.13069	0.272352	5.13439	5.01564	0.976871
Flanders	2014	Flanders-2014	Flanders	1986	5	c	Flanders-2014-c	12.9305	0.653676	5.05959	13.6453	8.4564	14.475	21.2529	11.9505	3.76336	6.23735	1.57544	1412-91
Hereward	2014	Hereward-2014	Hereward	1989	5	a	Hereward-2014-a	16.4632	0.631685	3.54535	16.658	9.0373	18.0005	16.1109	9.94591	2.29726	4.55613	2.75375	1412-25	0.157228	0.311584	0.143689	0.102446	1.03906	5.67976	2.38162	1.38438	0.887628	0.362294	0.108688	0.597527	1.98653	2.12248	0.54414	0.112512	0.456439	0.737891	0.122911	1.99474	0.507266	2.89797	0.25155	0.142407	0.180635	0.110113	0.234038	5.48547	5.19884	0.947748
Hereward	2014	Hereward-2014	Hereward	1989	5	b	Hereward-2014-b	13.9815	0.469853	2.70388	18.2334	10.3128	17.9271	15.9823	10.7522	2.6368	4.03535	2.96477	1412-57	0.133644	0.285494	0.117614	0.0935964	0.911462	5.21656	2.22954	1.17525	0.806216	0.264557	0.0793671	0.48597	1.83001	2.05541	0.455508	0.119518	0.477493	0.745	0.114014	1.68182	0.434419	2.42962	0.223393	0.130612	0.157796	0.0961072	0.201676	4.53486	4.62896	1.02075
Hereward	2014	Hereward-2014	Hereward	1989	5	c	Hereward-2014-c	15.7249	0.778442	3.96522	16.5851	9.17447	17.6474	16.0813	10.5425	2.31527	4.39333	2.7922	1412-89	0.163287	0.20195	0.12391	0.103277	1.00796	5.20101	2.13503	1.22676	0.783577	0.297306	0.0891917	0.530034	1.90463	2.01038	0.485366	0.111114	0.387524	0.704985	0.125066	1.81524	0.414519	2.36772	0.244098	0.123933	0.152504	0.0939602	0.196672	4.88658	4.87782	0.998208
Spark	2014	Spark-2014	Spark	1991	5	a	Spark-2014-a	15.4012	0.52358	6.35739	12.8186	6.98088	24.8731	12.8461	10.5792	1.94174	3.09265	4.58557	1412-35	0.140752	0.204911	0.12033	0.0923505	1.02946	6.04161	2.39547	1.28031	0.836922	0.281041	0.0843124	0.526053	1.86838	1.98997	0.439014	0.126565	0.410421	0.630567	0.106095	1.61466	0.400021	2.2287	0.190476	0.125778	0.147286	0.09338	0.18961	4.70776	4.60745	0.978692
Spark	2014	Spark-2014	Spark	1991	5	b	Spark-2014-b	#DIV/0!	#DIV/0!	#DIV/0!	#DIV/0!	#DIV/0!	#DIV/0!	#DIV/0!	#DIV/0!	#DIV/0!	#DIV/0!	#DIV/0!	1412-56	0.151219	0.179599	0.107298	0.0919673	0.930291	5.76586	1.75348	1.11207	0.704108	0.268463	0.0805389	0.527336	1.71351	1.69532	0.387105	0.112535	0.386428	0.625846	0.0980299	1.55476	0.377071	2.13065	0.217519	0.119197	0.143827	0.0904947	0.184125	4.6755	4.54496	0.97208
Spark	2014	Spark-2014	Spark	1991	5	c	Spark-2014-c	13.6621	0.350334	4.70483	14.4122	8.47896	24.9755	12.7414	10.6926	2.00936	2.73364	5.23911	1412-82
Cadenza	2014	Cadenza-2014	Cadenza	1992	5	a	Cadenza-2014-a	18.4729	0.691538	6.4306	10.9069	5.60031	23.5124	15.7652	10.1765	2.02314	3.12677	3.29368	1412-117	0.150298	0.248822	0.1291	0.140966	1.37162	7.44093	2.51079	1.45978	0.894138	0.297009	0.0891028	0.563479	2.10407	1.99359	0.573996	0.13624	0.429971	0.898579	0.0646874	1.77683	0.383065	2.08017	0.176702	0.141085	0.150338	0.0933125	0.187053	5.03028	4.82331	0.958856
Cadenza	2014	Cadenza-2014	Cadenza	1992	5	b	Cadenza-2014-b	17.3226	0.771973	6.5525	12.8805	7.02833	23.436	14.4991	9.45055	1.8007	3.05564	3.20209	1412-20	0.140079	0.274642	0.120323	0.134078	1.59469	7.51298	2.68518	1.46779	0.906911	0.287547	0.0862642	0.528208	2.17494	2.02655	0.591766	0.138834	0.343657	0.776202	0.0677871	1.70682	0.339742	1.83932	0.164275	0.123862	0.133754	0.0835897	0.16699	4.79397	4.71378	0.983271
Cadenza	2014	Cadenza-2014	Cadenza	1992	5	c	Cadenza-2014-c	13.615	0.567627	6.6693	14.2696	8.44495	18.5255	15.0845	12.6614	2.75295	4.17414	3.23503	1412-116	0.127099	0.128563	0.101594	0.126285	0.650483	4.8818	1.27462	0.879903	0.60053	0.259879	0.0779638	0.487353	1.60561	1.56486	0.243184	0.0952097	0.35485	0.660541	0.124192	1.75767	0.378153	2.16411	0.170267	0.114092	0.149884	0.0936182	0.189266	4.5042	4.59188	1.01947
Consort	2014	Consort-2014	Consort	1993	5	a	Consort-2014-a	14.4435	1.06694	6.09497	10.9111	6.82045	18.1838	18.5851	13.3664	3.0352	5.22738	2.26517	1412-29	0.199972	0.17447	0.128155	0.119406	0.845036	4.63495	1.35666	1.01158	0.612331	0.298798	0.0896395	0.502939	1.63735	1.48334	0.422336	0.0875668	0.360367	0.691728	0.109056	1.71472	0.382095	2.2544	0.159069	0.111432	0.146554	0.0928132	0.191389	4.49997	4.32107	0.960243
Consort	2014	Consort-2014	Consort	1993	5	b	Consort-2014-b	14.0938	0.797405	5.80756	13.7416	7.81618	18.2621	17.0805	12.3463	2.64438	5.00636	2.40389	1412-53	0.15877	0.185561	0.11885	0.113464	0.874249	5.05081	1.42311	0.97975	0.61722	0.281556	0.0844668	0.498156	1.7185	1.66482	0.486747	0.103658	0.371724	0.643466	0.13202	1.77865	0.41561	2.42378	0.179846	0.118339	0.152425	0.0959548	0.199446	4.4895	4.37028	0.973445
Consort	2014	Consort-2014	Consort	1993	5	c	Consort-2014-c	12.9716	0.584792	4.25914	12.0646	7.20351	18.3134	20.051	13.088	3.34498	5.44024	2.67876	1412-103	0.159313	0.18203	0.133261	0.104463	0.692716	4.63739	1.49179	1.07304	0.676423	0.32705	0.0981151	0.577784	1.67524	1.79952	0.407194	0.100856	0.492042	0.722894	0.142602	1.98574	0.561322	3.23791	0.245416	0.139904	0.18947	0.120024	0.250437	4.94027	4.69992	0.95135
Flame	2014	Flame-2014	Flame	1995	5	a	Flame-2014-a	15.5436	0.565337	5.16406	16.2801	9.34642	18.4409	14.4929	10.9084	2.29276	4.14499	2.82051	1412-74	0.128528	0.243631	0.108976	0.11711	1.01058	6.14437	2.00985	1.20508	0.782078	0.232244	0.0696732	0.450174	1.87848	1.92171	0.35581	0.126201	0.403062	0.989526	0.0621307	1.63372	0.334938	1.86923	0.195853	0.116985	0.134172	0.0839393	0.169985	4.25714	4.47417	1.05098
Flame	2014	Flame-2014	Flame	1995	5	b	Flame-2014-b	#DIV/0!	#DIV/0!	#DIV/0!	#DIV/0!	#DIV/0!	#DIV/0!	#DIV/0!	#DIV/0!	#DIV/0!	#DIV/0!	#DIV/0!	1412-9	0.151406	0.226572	0.120948	0.114446	0.96042	5.81995	2.17579	1.26522	0.814944	0.275636	0.0826909	0.505594	1.87835	1.89205	0.32456	0.113919	0.370648	0.712037	0.106527	1.67702	0.366168	2.06519	0.183025	0.11944	0.143007	0.0878316	0.182378	4.65765	4.65674	0.999806
Flame	2014	Flame-2014	Flame	1995	5	c	Flame-2014-c	15.2355	0.767677	5.24519	15.917	9.02966	18.9963	14.8503	10.6637	2.13566	4.30704	2.85194	1412-7
Malacca	2014	Malacca -2014	Malacca	1997	5	a	Malacca -2014-a	17.5094	0.696805	5.69981	11.856	6.57482	19.3524	17.3235	11.3762	2.52718	5.01464	2.06936	1412-96	0.140844	0.197461	0.118484	0.0991214	0.976436	6.37011	1.68343	1.07419	0.712579	0.296073	0.0888218	0.511742	1.91581	2.08078	0.347442	0.121405	0.457435	0.762487	0.116492	1.90495	0.467422	2.60988	0.237542	0.1311	0.164919	0.0994679	0.214764	4.47402	4.37168	0.977126
Malacca	2014	Malacca -2014	Malacca	1997	5	b	Malacca -2014-b	16.4783	0.987422	7.98488	13.2185	6.96685	18.1027	15.0602	11.3295	2.33955	5.23806	2.29405	1412-10	0.122226	0.250563	0.115052	0.10558	1.08883	6.56197	2.0675	1.18726	0.791444	0.266048	0.0798144	0.472931	1.96506	2.06807	0.340308	0.120227	0.410049	0.918052	0.0843875	1.68237	0.358126	2.01124	0.16919	0.121399	0.137296	0.086256	0.179225	4.25327	4.26698	1.00322
Malacca	2014	Malacca -2014	Malacca	1997	5	c	Malacca -2014-c	15.3809	0.630431	4.88242	13.5576	7.72901	18.8639	17.7408	11.0791	2.64003	5.15175	2.34406	1412-105	0.135191	0.203104	0.11355	0.118181	1.18129	6.62102	2.32547	1.19266	0.8027	0.248195	0.0744584	0.453649	2.05789	2.18904	0.37328	0.131586	0.421049	0.809639	0.11648	1.71626	0.369859	2.06925	0.199332	0.128293	0.141782	0.0878444	0.181952	4.1371	4.28116	1.03482
Solstice	2014	Solstice-2014	Solstice	2002	6	a	Solstice-2014-a	15.61	0.549892	4.52733	14.3931	8.22177	19.7177	16.135	11.6997	2.09077	4.23054	2.82428	1412-55	0.145749	0.185568	0.11244	0.0928428	0.966245	6.01687	1.98977	1.22214	0.842391	0.292042	0.0876125	0.529784	1.9103	1.94148	0.403161	0.109406	0.400333	0.691218	0.100385	1.61756	0.3667	2.07877	0.198795	0.12077	0.148958	0.092222	0.186984	4.80141	4.78798	0.997201
Solstice	2014	Solstice-2014	Solstice	2002	6	b	Solstice-2014-b	17.3262	0.570765	4.53951	13.3193	7.19357	20.5409	15.7492	11.3255	2.18145	4.18353	3.0699	1412-17	0.0923341	0.157871	0.0926928	0.0965462	1.03178	6.35412	2.09906	1.18281	0.847354	0.220811	0.0662432	0.446181	1.90937	1.947	0.51689	0.117808	0.389621	0.8045	0.0591875	1.43755	0.300029	1.65965	0.173523	0.115893	0.126878	0.0776384	0.156204	4.1162	4.43806	1.07819
Solstice	2014	Solstice-2014	Solstice	2002	6	c	Solstice-2014-c	15.1466	0.672123	3.65662	13.8256	7.80473	20.5494	16.4832	12.2656	2.36571	4.29391	2.93655	1412-64	0.159996	0.186932	0.129815	0.110558	0.941072	5.95654	2.0865	1.25138	0.848975	0.345039	0.103512	0.602015	1.96432	2.09797	0.408334	0.114004	0.468874	0.667493	0.131555	1.87551	0.497476	2.85802	0.230618	0.143418	0.180708	0.110704	0.231443	5.29921	4.9372	0.931686
Xi 19	2014	Xi 19-2014	Xi 19	2002	6	a	Xi 19-2014-a	16.4594	0.666247	5.84842	10.7563	6.19036	21.6968	18.3112	11.1521	2.13392	4.32273	2.46239	1412-85	0.159153	0.223304	0.135903	0.102117	1.15804	7.38833	2.164	1.27807	0.841198	0.320261	0.0960782	0.573994	2.07572	2.25186	0.406939	0.132234	0.466181	0.796444	0.112667	1.80437	0.446466	2.4542	0.216456	0.140997	0.163322	0.10175	0.206986	5.14407	5.11173	0.993714
Xi 19	2014	Xi 19-2014	Xi 19	2002	6	b	Xi 19-2014-b	#DIV/0!	#DIV/0!	#DIV/0!	#DIV/0!	#DIV/0!	#DIV/0!	#DIV/0!	#DIV/0!	#DIV/0!	#DIV/0!	#DIV/0!	1412-111	0.223923	0.248587	0.143129	0.116095	1.22809	7.02722	1.9633	1.29896	0.823507	0.343308	0.102992	0.615248	2.141	1.94812	0.36613	0.110201	0.325374	0.71069	0.0945922	1.74314	0.341695	1.91172	0.190063	0.128532	0.145478	0.0944682	0.179355	5.59216	5.42858	0.970748
Xi 19	2014	Xi 19-2014	Xi 19	2002	6	c	Xi 19-2014-c	15.6392	0.482022	4.89661	11.4098	6.96006	21.7777	18.8673	11.3978	2.21959	3.93806	2.41184	1412-14
Robigus	2014	Robigus-2014	Robigus	2003	6	a	Robigus-2014-a	14.1527	0.732624	6.87481	9.42287	5.56554	19.8417	16.7997	14.9199	2.90118	6.11446	2.67456	1412-50	0.126674	0.181011	0.117881	0.124956	0.71843	6.52877	1.41251	0.965396	0.696295	0.302216	0.0906648	0.552077	2.02493	2.1282	0.338452	0.0996285	0.512899	0.819955	0.141383	1.91075	0.499371	2.93898	0.220054	0.149588	0.180026	0.109566	0.233005	5.07012	5.3391	1.05305
Robigus	2014	Robigus-2014	Robigus	2003	6	b	Robigus-2014-b	13.3973	0.704856	6.49821	11.7982	7.2408	19.2433	16.3718	14.0087	2.80208	5.49861	2.43606	2015-31	0.141221	0.206618	0.121034	0.136448	0.809739	6.64545	1.51719	1.04558	0.736057	0.317462	0.0952386	0.563101	2.15798	2.1144	0.358672	0.093695	0.400403	0.753075	0.134283	1.93127	0.404326	2.40183	0.193322	0.127804	0.162061	0.0995082	0.206712	5.22238	5.39948	1.03391
Robigus	2014	Robigus-2014	Robigus	2003	6	c	Robigus-2014-c	13.9147	0.894684	6.43461	9.61392	5.74231	19.5349	17.6749	14.6376	2.80773	6.228	2.51659	2015-34	0.166177	0.176229	0.128052	0.125663	0.740429	5.86165	1.21202	0.928492	0.586068	0.315479	0.0946437	0.557469	1.93643	1.85043	0.371712	0.105473	0.384665	0.645656	0.149797	1.82863	0.451094	2.64054	0.214136	0.132484	0.168306	0.103353	0.21815	5.06752	4.92933	0.972731
Gallant	2014	Gallant-2014	Gallant	2009	6	a	Gallant-2014-a	16.532	0.423855	5.68774	10.8718	6.18956	23.199	16.4441	11.4548	2.12927	3.49659	3.57132	2015-99	0.155788	0.230472	0.123706	0.0940971	1.14067	7.22087	2.05281	1.23985	0.842673	0.298892	0.0896676	0.578195	2.04383	2.03888	0.328585	0.124464	0.376569	0.778606	0.0948308	1.59891	0.366698	2.00294	0.210901	0.124671	0.145866	0.0936004	0.183193	5.24491	5.34003	1.01814
Gallant	2014	Gallant-2014	Gallant	2009	6	b	Gallant-2014-b	15.8177	0.712002	3.68191	13.9867	7.71244	18.44	18.5083	10.6828	2.76	5.36007	2.33808	2015-102	0.13763	0.174923	0.113468	0.0920891	0.940015	5.34606	2.46751	1.27625	0.837034	0.276865	0.0830594	0.500221	1.67531	1.97701	0.453233	0.111274	0.452425	0.693345	0.115755	1.77254	0.434914	2.49188	0.217247	0.12544	0.160477	0.101079	0.204756	4.57348	4.63782	1.01407
Gallant	2014	Gallant-2014	Gallant	2009	6	c	Gallant-2014-c	15.0579	0.364866	5.45973	10.7978	6.31205	23.9481	16.2494	11.6224	2.459	3.57109	4.15774	2015-110	0.151653	0.199155	0.127783	0.0820313	0.931091	6.71349	1.82624	1.16125	0.80412	0.324116	0.0972348	0.611568	1.95953	2.14667	0.304815	0.120878	0.415495	0.683011	0.105198	1.67221	0.439839	2.43937	0.233258	0.129651	0.16374	0.103871	0.208824	5.44069	5.43984	0.999843
Crusoe	2014	Crusoe-2014	Crusoe	2012	6	a	Crusoe-2014-a	15.452	0.552157	4.59856	11.9554	7.08806	20.9263	16.1609	12.5453	2.68161	4.76485	3.27497	2015-50	0.154837	0.253019	0.118579	0.121579	0.932549	6.39116	1.98359	1.25097	0.837497	0.320449	0.0961347	0.568281	2.03933	2.07832	0.274828	0.110831	0.380063	0.659902	0.110867	1.98409	0.412863	2.33076	0.209317	0.120888	0.153147	0.0959144	0.1986	4.9551	4.71932	0.952418
Crusoe	2014	Crusoe-2014	Crusoe	2012	6	b	Crusoe-2014-b	15.7716	0.433443	3.2529	13.531	7.82873	20.9954	15.9751	12.2069	2.51119	3.9712	3.52259	2015-33	0.162206	0.248386	0.129231	0.121899	0.899317	6.09502	1.91902	1.18422	0.790565	0.318369	0.0955107	0.570631	1.93844	2.02627	0.262662	0.118892	0.446881	0.658773	0.118307	1.90118	0.468943	2.61522	0.236012	0.132531	0.16636	0.101116	0.217105	5.00443	4.70453	0.940073
Crusoe	2014	Crusoe-2014	Crusoe	2012	6	c	Crusoe-2014-c	15.3933	0.626303	5.29606	11.8069	6.882	20.9559	15.0015	13.5888	2.16681	4.93303	3.34923	2015-49	0.153476	0.186628	0.120732	0.133796	1.0634	6.29021	2.09835	1.25077	0.810702	0.302704	0.0908113	0.546049	1.96592	2.03815	0.324468	0.127835	0.427953	0.716643	0.12906	2.09077	0.447653	2.52703	0.197697	0.134083	0.161494	0.0995822	0.210027	4.7621	4.44671	0.93377
Chidham White Chaff	2015	Chidham White Chaff-2015	Chidham White Chaff	1790	1	a	Chidham White Chaff-2015-a	12.3186	0.386432	3.05964	12.911	7.37354	20.3485	16.5943	12.3207	8.21018	3.34507	3.13197	2015-7	0.146146	0.0975265	0.117968	0.0945622	0.577622	3.31245	1.37265	0.832258	0.483872	0.251796	0.0755389	0.488924	1.48716	1.47676	0.312032	0.0870132	0.450006	0.669256	0.150018	1.81895	0.461783	2.61379	0.156915	0.137094	0.173239	0.108205	0.21926	4.62538	4.5854	0.991356
Chidham White Chaff	2015	Chidham White Chaff-2015	Chidham White Chaff	1790	1	b	Chidham White Chaff-2015-b	12.2903	0.351374	2.53801	12.2922	7.11475	20.55	17.2876	12.6965	8.23269	3.48192	3.1647	2015-105	0.146337	0.104192	0.118835	0.0922246	0.552902	3.13974	1.44687	0.870746	0.508209	0.255658	0.0766975	0.486971	1.46595	1.46227	0.320438	0.0829595	0.45694	0.68641	0.145546	1.79978	0.461586	2.60974	0.147318	0.134338	0.172928	0.107515	0.218494	4.61456	4.56817	0.989948
Chidham White Chaff	2015	Chidham White Chaff-2015	Chidham White Chaff	1790	1	c	Chidham White Chaff-2015-c	12.2508	0.380335	3.11417	15.3427	10.7575	19.1015	16.7908	11.7579	3.65043	3.74847	3.10536	2015-44	0.139175	0.1057	0.113961	0.0981601	0.707735	3.66601	1.54725	0.867319	0.529255	0.240336	0.0721008	0.465634	1.59794	1.46869	0.345165	0.0878127	0.39999	0.710856	0.136984	1.65108	0.369868	2.12697	0.130682	0.124404	0.151034	0.0949667	0.18806	4.58543	4.63649	1.01113
April Bearded	2015	April Bearded -2015	April Bearded (Spring)	1838	1	a	April Bearded -2015-a	11.3431	0.224907	4.594	11.1498	4.53239	20.9829	16.2065	13.9656	9.74405	3.70352	3.55329	2015-95	0.188274	0.0982031	0.14202	0.0554847	0.479198	3.56472	1.46804	0.959783	0.495892	0.330473	0.0991418	0.601139	1.40362	1.56103	0.217676	0.0880625	0.55717	0.645009	0.160401	2.12622	0.668927	3.78757	0.217461	0.167705	0.214466	0.135464	0.288514	5.17342	4.87046	0.941439
April Bearded	2015	April Bearded -2015	April Bearded (Spring)	1838	1	b	April Bearded -2015-b	11.6205	0.419432	8.23085	13.5894	8.6404	20.4054	14.9382	12.6151	2.68554	3.73824	3.11698	2015-118	0.143785	0.0989113	0.133545	0.0624353	0.464631	3.49794	1.37772	0.903085	0.470614	0.312277	0.0936831	0.560061	1.34151	1.53685	0.213218	0.0770123	0.508006	0.616934	0.149084	2.12361	0.609442	3.48018	0.196374	0.149179	0.19878	0.126286	0.268016	4.82461	4.49691	0.932078
April Bearded	2015	April Bearded -2015	April Bearded (Spring)	1838	1	c	April Bearded -2015-c	11.3055	0.466183	8.243	12.3255	8.13736	21.0619	15.1434	13.2728	2.72263	4.16529	3.15644	2015-64	0.17642	0.0847446	0.130976	0.0605378	0.463272	3.3718	1.27233	0.86747	0.455234	0.304394	0.0913183	0.556897	1.3252	1.42996	0.222044	0.0807804	0.507882	0.633778	0.150773	2.0199	0.580263	3.31128	0.191135	0.152572	0.196854	0.125748	0.261569	4.88874	4.64784	0.950723
Red-Fife	2015	Red-Fife -2015	Red-Fife	1842	1	a	Red-Fife -2015-a	17.2369	0.80358	5.60062	15.3352	6.84353	18.758	13.7874	10.5368	4.96836	3.28403	2.84549	2015-89	0.167036	0.102416	0.130364	0.077071	0.870506	4.2881	2.27853	1.1125	0.689511	0.261494	0.0784482	0.512463	1.62883	1.77987	0.312831	0.0971666	0.578166	0.778267	0.134238	1.87411	0.514028	2.96015	0.170208	0.139405	0.182704	0.112681	0.239116	4.51143	4.57385	1.01384
Red-Fife	2015	Red-Fife -2015	Red-Fife	1842	1	b	Red-Fife -2015-b	12.435	0.85232	4.17263	12.2481	5.85186	23.3934	13.0857	12.3562	8.13252	2.54575	4.92642	2015-113	0.158256	0.09214	0.145029	0.0801992	0.970668	4.43599	3.82807	1.59147	0.965181	0.305699	0.0917097	0.572166	1.94913	2.39642	0.340515	0.101616	0.561682	0.761179	0.138899	2.02928	0.552123	3.15943	0.181477	0.143757	0.193018	0.118781	0.253935	4.99398	4.79124	0.959402
Red-Fife	2015	Red-Fife -2015	Red-Fife	1842	1	c	Red-Fife -2015-c	12.6554	0.47611	2.77534	12.6228	5.14257	24.5829	13.5007	12.7654	7.66468	2.94903	4.86502	2015-36	0.18603	0.214361	0.14579	0.0736594	2.10607	7.28682	4.07153	1.96239	1.07572	0.281448	0.0844343	0.511431	2.57656	2.39845	0.713012	0.103189	0.387113	0.904336	0.0773011	1.65388	0.307371	1.86379	0.108754	0.130593	0.150947	0.0885434	0.181234	4.45345	4.36458	0.980045
Browick	2015	Browick -2015	Browick	1844	1	a	Browick -2015-a	13.0105	0.68696	4.83488	13.8918	6.5604	19.6597	17.1749	12.4969	4.56806	3.55531	3.56046	2015-71	0.160787	0.107252	0.121666	0.0897587	0.773423	3.74566	2.54989	1.21321	0.780791	0.284858	0.0854573	0.550075	1.69215	1.79636	0.328206	0.09443	0.491056	0.701862	0.132413	1.7339	0.434597	2.54544	0.148744	0.131278	0.166487	0.104064	0.21489	5.11613	5.08192	0.993314
Browick	2015	Browick -2015	Browick	1844	1	b	Browick -2015-b	11.5335	0.3852	3.19373	17.0976	10.2302	19.2679	15.8424	11.9418	3.14639	3.59816	3.76316	2015-15	0.138296	0.110946	0.126303	0.0933768	0.728505	3.61638	3.3064	1.39453	0.912038	0.295554	0.0886661	0.57366	1.80311	2.147	0.320757	0.0986717	0.544969	0.730011	0.146988	1.89761	0.506327	2.93616	0.170752	0.143257	0.184816	0.114905	0.238808	5.25203	5.20065	0.990218
Browick	2015	Browick -2015	Browick	1844	1	c	Browick -2015-c	12.145	0.591071	4.63207	16.8324	9.89754	18.964	16.0353	11.628	2.29359	4.10678	2.87423	2015-24	0.153614	0.0942569	0.118887	0.0843453	0.858209	3.99612	4.0259	1.68248	1.03705	0.297753	0.0893259	0.576954	1.99791	2.34044	0.361456	0.0988718	0.525437	0.721539	0.134974	1.79983	0.478713	2.77984	0.156778	0.136822	0.178414	0.111928	0.231461	5.34875	5.41926	1.01318
Red Lammas	2015	Red Lammas -2015	Red Lammas (Lammas?)	1850	1	a	Red Lammas -2015-a	15.7879	0.578259	3.89187	15.5958	5.84322	19.505	15.6567	10.9665	6.10119	3.51266	2.56092	2015-77	0.204712	0.107405	0.146395	0.0753239	0.58953	3.33918	1.53753	0.977152	0.571822	0.342839	0.102852	0.6309	1.5448	1.58538	0.610945	0.103482	0.58077	0.664615	0.170251	2.1237	0.626052	3.57943	0.196498	0.164088	0.215004	0.134575	0.285241	5.6042	5.4399	0.970683
Red Lammas	2015	Red Lammas -2015	Red Lammas (Lammas?)	1850	1	b	Red Lammas -2015-b	11.5362	0.472211	5.89104	14.3829	8.79058	19.6565	15.8211	12.3749	3.63344	3.7096	3.73159	2015-17	0.166445	0.197925	0.123845	0.0678349	1.46198	7.01144	4.42573	1.86178	1.08309	0.258188	0.0774564	0.49122	2.12877	2.47204	0.452105	0.0968226	0.417417	1.05284	0.107072	1.92766	0.368061	2.21336	0.132966	0.126217	0.148752	0.0940984	0.192778	4.38823	4.30607	0.981278
Red Lammas	2015	Red Lammas -2015	Red Lammas (Lammas?)	1850	1	c	Red Lammas -2015-c	12.2368	0.443066	6.43791	14.332	8.95026	20.2136	15.5419	12.4488	2.73692	3.78617	2.87266	2015-21	0.202659	0.132854	0.150031	0.0801499	0.611329	3.35387	1.37709	0.980844	0.531359	0.353443	0.106033	0.638143	1.5445	1.51542	0.618482	0.0992413	0.587043	0.676984	0.169057	2.12389	0.655413	3.72705	0.202101	0.161764	0.220961	0.136294	0.292966	5.63441	5.28802	0.938522
Red Standard	2015	Red Standard -2015	Red Standard	1905	2	a	Red Standard -2015-a	11.7569	0.584535	7.23811	12.1927	5.97905	20.3535	14.6583	12.8202	8.25773	3.02995	3.12899	2015-86	0.179862	0.102612	0.130427	0.0748355	0.673117	4.75989	1.98559	1.04801	0.61212	0.291292	0.0873876	0.553001	1.66383	1.75731	0.226985	0.0984139	0.620338	0.833102	0.157128	1.89411	0.579827	3.36445	0.192155	0.158525	0.201564	0.126324	0.268147	5.11853	5.00579	0.977975
Red Standard	2015	Red Standard -2015	Red Standard	1905	2	b	Red Standard -2015-b	11.4223	0.414677	5.27386	15.9414	9.13862	18.3064	14.5268	12.1514	7.42882	3.08647	2.30934	2015-19	0.182707	0.130543	0.140432	0.0858948	0.739552	4.85402	2.66784	1.34361	0.750039	0.315515	0.0946546	0.605915	1.81456	2.01519	0.225368	0.0942537	0.568461	0.823078	0.163547	1.92435	0.606909	3.48353	0.202007	0.158949	0.206192	0.129272	0.280439	5.47446	5.25801	0.960462
Red Standard	2015	Red Standard -2015	Red Standard	1905	2	c	Red Standard -2015-c	11.6099	0.760983	10.4061	13.7881	8.54131	19.5428	14.1816	12.4123	2.5208	3.48211	2.75403	2015-3	0.163933	0.112638	0.143774	0.0752267	0.826466	5.29547	2.025	1.10192	0.630851	0.309922	0.0929767	0.575239	1.71422	1.80674	0.263862	0.10323	0.602445	0.849273	0.159148	1.99116	0.589274	3.40301	0.195866	0.161041	0.204187	0.129403	0.271057	5.2107	5.04645	0.968477
Little Joss	2015	Little Joss -2015	Little Joss	1908	2	a	Little Joss -2015-a	16.4017	0.474742	4.56931	12.9059	5.69075	19.3454	15.5897	11.4665	6.44893	3.79393	3.31318	2015-81	0.165499	0.0906003	0.157717	0.0736933	1.52305	6.27283	3.51812	1.59257	0.950807	0.241971	0.0725914	0.503011	2.17529	1.96095	0.469313	0.136738	0.566621	0.896332	0.0861282	1.65382	0.375687	2.16855	0.135222	0.132493	0.151466	0.0916827	0.192843	4.60066	4.72081	1.02611
Little Joss	2015	Little Joss -2015	Little Joss	1908	2	b	Little Joss -2015-b	14.7969	0.438077	4.38398	13.1498	6.44521	19.9291	16.013	12.1775	5.14388	3.88352	3.63891	2015-37	0.144804	0.109961	0.12417	0.0666856	0.956078	4.28686	3.64046	1.61068	0.970647	0.261833	0.0785498	0.518599	1.83827	1.95294	0.457325	0.108652	0.459379	0.79527	0.107346	1.67249	0.385464	2.23714	0.136485	0.125393	0.155104	0.0981293	0.198204	4.92243	5.01458	1.01872
Little Joss	2015	Little Joss -2015	Little Joss	1908	2	c	Little Joss -2015-c	12.8119	0.222891	1.80069	16.3682	8.78466	19.1699	15.5225	12.0403	6.52777	3.64145	3.10977	2015-6	0.159661	0.115478	0.127656	0.0656938	0.929746	4.20781	4.89124	1.96534	1.17826	0.273914	0.0821741	0.533638	2.01055	2.31181	0.424824	0.106031	0.468573	0.72693	0.111247	1.65697	0.402173	2.31188	0.14761	0.126852	0.158609	0.101775	0.205445	5.09144	5.2415	1.02947
Squareheads Master	2015	Squareheads Master -2015	Squareheads Master	1911	2	a	Squareheads Master -2015-a	12.9508	1.02221	6.97393	9.78345	4.68419	25.6154	11.4918	12.055	6.8466	2.45427	6.12234	2015-94	0.207878	0.129261	0.133264	0.0715217	0.808053	4.72593	1.64757	0.922969	0.481803	0.255591	0.0766772	0.494094	1.66106	1.60459	0.473195	0.10947	0.697379	0.98091	0.141445	1.73407	0.540918	3.12621	0.172793	0.161001	0.19641	0.11486	0.256511	4.24059	3.94863	0.931151
Squareheads Master	2015	Squareheads Master -2015	Squareheads Master	1911	2	b	Squareheads Master -2015-b	14.3949	1.018	6.25364	10.3824	4.98085	25.5654	11.4895	11.755	6.28225	2.18154	5.69659	2015-1	0.244903	0.151265	0.179019	0.0786267	1.32513	6.35602	2.07993	1.16681	0.595553	0.324097	0.0972292	0.585299	2.09044	1.91867	0.581292	0.135751	0.695047	0.939362	0.148112	1.94671	0.612411	3.51807	0.202274	0.178429	0.210272	0.122137	0.280962	4.81422	4.12819	0.857499
Squareheads Master	2015	Squareheads Master -2015	Squareheads Master	1911	2	c	Squareheads Master -2015-c	11.9286	0.552639	4.25419	11.8608	8.50176	27.7497	11.4243	12.0262	2.66036	2.43561	6.60582	2015-60	0.24893	0.13192	0.170926	0.0692047	0.825973	4.65104	1.65897	1.0437	0.498912	0.33568	0.100704	0.589028	1.68501	1.79847	0.446928	0.107794	0.672254	0.879959	0.154449	2.05027	0.69111	3.9357	0.213141	0.177976	0.225192	0.13367	0.304392	4.7892	3.94692	0.824129
Yeoman	2015	Yeoman -2015	Yeoman	1916	2	a	Yeoman -2015-a	14.8795	0.741839	7.36963	11.0872	5.41571	22.5301	14.0921	12.4306	5.13768	3.04392	3.27165	2015-65	0.311825	0.226338	0.161689	0.0872322	1.16371	4.55901	3.1076	1.60676	0.874644	0.361558	0.108467	0.627181	2.10409	1.75132	0.431329	0.081191	0.406615	0.74727	0.12206	1.83556	0.352637	2.13278	0.131801	0.120451	0.156287	0.0986409	0.193813	6.05528	5.68342	0.938589
Yeoman	2015	Yeoman -2015	Yeoman	1916	2	b	Yeoman -2015-b	12.7289	0.512414	4.56391	17.2667	7.44197	16.7773	15.8932	10.9519	7.06377	3.87981	2.9202	2015-107	0.16922	0.182568	0.145109	0.079722	1.39008	6.84208	2.61451	1.47507	0.764201	0.288951	0.0866854	0.548728	2.18668	1.97546	0.370337	0.104211	0.432692	0.841643	0.0659921	1.84753	0.427231	2.48243	0.153259	0.13149	0.150541	0.0918242	0.213162	4.86697	4.78948	0.984078
Yeoman	2015	Yeoman -2015	Yeoman	1916	2	c	Yeoman -2015-c	12.1745	0.46064	3.16617	20.4389	11.301	15.9288	15.6288	10.2697	4.17899	3.5891	2.86344	2015-25	0.242465	0.186171	0.141989	0.0855999	1.1423	4.80264	3.90795	1.71137	1.00336	0.303731	0.0911192	0.576607	2.17465	2.03043	0.489115	0.0889184	0.427234	0.794781	0.13702	1.76794	0.315466	1.9307	0.118949	0.114377	0.145431	0.0921358	0.178219	5.71888	5.68736	0.994488
Holdfast	2015	Holdfast -2015	Holdfast	1935	3	a	Holdfast -2015-a	14.8049	0.750312	3.99968	13.305	5.91699	22.1543	12.7157	11.8391	7.21514	2.66718	4.63169	2015-30	0.166495	0.120003	0.12042	0.0596502	0.813223	4.47648	4.27878	1.67625	1.03394	0.247197	0.0741592	0.495353	1.88786	2.20839	0.427217	0.0951776	0.4797	0.648761	0.109294	1.41824	0.383706	2.2274	0.133292	0.122302	0.14893	0.0948277	0.190865	4.71057	4.96626	1.05428
Holdfast	2015	Holdfast -2015	Holdfast	1935	3	b	Holdfast -2015-b	13.2674	0.596201	5.31597	15.9672	7.15475	19.473	15.0776	11.3084	4.75722	3.51689	3.56544	2015-54	0.178684	0.0973446	0.175183	0.0853408	1.69683	6.04246	2.54438	1.29357	0.746552	0.293072	0.0879217	0.562983	2.16868	1.8216	0.413404	0.128672	0.625413	0.929753	0.119855	1.85025	0.444982	2.6209	0.148256	0.143912	0.174185	0.106493	0.227142	5.0171	4.82909	0.962526
Holdfast	2015	Holdfast -2015	Holdfast	1935	3	c	Holdfast -2015-c	13.5698	0.456101	3.90905	20.365	11.29	17.636	13.6161	9.68515	2.89	3.41843	3.16431	2015-61	0.253715	0.200595	0.163525	0.0682201	1.27209	5.34803	3.86883	1.81891	1.01335	0.300951	0.0902854	0.550613	2.02362	1.86764	0.449023	0.0968104	0.384568	0.607744	0.0845047	1.42373	0.310389	1.82087	0.113253	0.111227	0.133335	0.0843562	0.16783	5.23264	5.16432	0.986943
Einstein	2015	Einstein -2015	Einstein	2007	6	a	Einstein -2015-a	15.9644	0.262976	4.15843	12.6283	6.04516	18.945	18.3731	11.4592	6.05387	3.87212	2.23734	2015-73	0.178901	0.158897	0.154837	0.0655071	1.17755	5.87222	2.6642	1.35212	0.779052	0.276045	0.0828135	0.544577	2.25606	2.02055	0.611555	0.131372	0.735411	1.01659	0.127385	1.83237	0.45751	2.73306	0.156383	0.160046	0.184236	0.112315	0.240746	4.76046	4.72162	0.991841
Einstein	2015	Einstein -2015	Einstein	2007	6	b	Einstein -2015-b	12.8077	0.571534	4.30284	15.5982	5.68863	19.7658	13.6938	11.8446	8.72727	3.29841	3.70129	2015-114	0.194289	0.234177	0.134396	0.106099	1.12516	5.68544	3.00953	1.57086	0.840984	0.279796	0.0839387	0.522153	1.92889	1.8309	0.81191	0.0696548	0.265654	0.917881	0.056048	1.76498	0.286828	1.74761	0.118337	0.110096	0.128085	0.082076	0.161517	5.08919	5.16392	1.01468
Einstein	2015	Einstein -2015	Einstein	2007	6	c	Einstein -2015-c	14.7702	0.662542	4.43745	15.6719	5.51842	19.7064	13.1297	11.1774	8.24778	3.03658	3.64166	2015-14	0.203054	0.210143	0.146076	0.107105	1.57625	6.96871	5.11709	2.39439	1.21373	0.281983	0.084595	0.534494	2.41938	2.31279	0.930738	0.0819432	0.272999	0.979962	0.0487611	1.83256	0.264359	1.6097	0.112997	0.109047	0.123665	0.0778783	0.154175	5.16581	5.19628	1.0059
Gartons 60	2015	Gartons 60 -2015	Gartons 60	1942	3	a	Gartons 60 -2015-a	12.94	0.731152	4.90723	12.8321	6.55363	22.9082	13.7435	13.3978	5.04044	2.74982	4.1962	2015-75	0.163239	0.0849802	0.11773	0.0773761	0.82159	4.24046	2.95903	1.27502	0.761644	0.262957	0.0788872	0.517331	1.74763	2.06575	0.355678	0.100207	0.511067	0.726661	0.131935	1.76875	0.472034	2.75383	0.156042	0.142483	0.175175	0.109429	0.22719	4.56802	4.47172	0.978918
Gartons 60	2015	Gartons 60 -2015	Gartons 60	1942	3	b	Gartons 60 -2015-b	12.0175	0.611894	4.52865	12.3024	6.10805	22.5799	14.147	13.3186	7.73922	2.68759	3.95912	2015-104	0.16601	0.113739	0.130668	0.0785031	0.780566	4.13587	1.75173	1.04722	0.580028	0.302119	0.0906357	0.582656	1.55462	1.66755	0.33557	0.100869	0.54617	0.772653	0.152873	1.97126	0.57124	3.32383	0.195633	0.164052	0.201167	0.125407	0.264003	5.02488	4.70166	0.935677
Gartons 60	2015	Gartons 60 -2015	Gartons 60	1942	3	c	Gartons 60 -2015-c	12.6681	0.793822	5.78256	14.2558	9.13065	22.6825	13.2585	12.2807	2.27904	3.32287	3.54546	2015-28	0.178048	0.108301	0.12146	0.071782	0.721997	3.98806	1.63128	0.975788	0.551991	0.264896	0.0794687	0.54224	1.52374	1.47923	0.297033	0.0935968	0.491928	0.759254	0.12919	1.749	0.464879	2.72781	0.165474	0.141398	0.177844	0.112017	0.230399	4.80147	4.62502	0.963253
Victor	2015	Victor -2015	Victor	1947	3	a	Victor -2015-a	11.8143	0.2273	2.38424	12.4154	4.97477	20.5527	16.9716	13.8993	9.43958	3.86737	3.45343	2015-39	0.145638	0.10497	0.112203	0.0929121	0.658384	3.93809	2.2343	1.15488	0.646993	0.259591	0.0778773	0.483719	1.65653	1.74379	0.331728	0.0942341	0.498667	0.857585	0.146096	1.84202	0.462983	2.73976	0.164413	0.139068	0.175293	0.10828	0.225686	4.37674	4.23923	0.968581
Victor	2015	Victor -2015	Victor	1947	3	b	Victor -2015-b	12.8567	0.305298	3.44276	11.4045	4.90738	21.054	16.4463	14.772	7.6397	3.56652	3.60483	2015-115	0.133395	0.085584	0.103438	0.0934718	0.759225	4.43083	1.73038	0.958895	0.573142	0.238218	0.0714653	0.458424	1.60112	1.6053	0.336381	0.094404	0.507209	0.80712	0.148055	1.81583	0.452777	2.65646	0.148903	0.135441	0.170595	0.105297	0.21799	4.19701	4.2128	1.00376
Victor	2015	Victor -2015	Victor	1947	3	c	Victor -2015-c	11.5511	0.394073	3.62024	14.0562	8.13693	19.8586	15.3509	13.0375	7.49308	3.18386	3.31758	2015-87	0.142537	0.111653	0.111434	0.0914707	0.78724	4.28761	2.14186	1.11514	0.663162	0.251746	0.0755239	0.478582	1.63787	1.61825	0.353507	0.0924041	0.442887	0.92733	0.105614	1.7573	0.389264	2.31429	0.137512	0.127808	0.158948	0.0994296	0.201928	4.47491	4.51615	1.00922
Cappelle Desprez	2015	Cappelle Desprez -2015	Cappelle Desprez	1946	3	a	Cappelle Desprez -2015-a	16.8579	0.423483	4.38362	12.9473	5.78378	19.5118	16.3731	11.942	4.69987	3.78394	3.29318	2015-96	0.145484	0.140713	0.117976	0.0854532	1.06521	5.81746	2.16739	1.1484	0.678252	0.250675	0.0752026	0.504875	1.81877	1.71033	0.339516	0.105347	0.458848	0.856186	0.126379	1.75983	0.416095	2.42991	0.153966	0.130337	0.161808	0.101605	0.206508	4.72512	4.72989	1.00101
Cappelle Desprez	2015	Cappelle Desprez -2015	Cappelle Desprez	1946	3	b	Cappelle Desprez -2015-b	15.2448	0.479545	4.05225	14.5452	7.66281	22.9738	14.5318	9.7706	4.87265	2.52945	3.33712	2015-120	0.163735	0.102046	0.156192	0.0761825	1.39181	5.7962	4.04064	1.72991	1.04449	0.264142	0.0792426	0.525569	2.20827	2.13317	0.500158	0.129569	0.575316	0.86737	0.111734	1.69883	0.376226	2.20291	0.135593	0.134413	0.155415	0.0954515	0.196966	4.85724	4.93276	1.01555
Cappelle Desprez	2015	Cappelle Desprez -2015	Cappelle Desprez	1946	3	c	Cappelle Desprez -2015-c	13.9851	0.737016	8.2382	16.0328	4.42006	20.2016	15.9102	11.1767	2.23163	3.9022	3.16448	2015-79	0.162839	0.216755	0.13365	0.0630172	1.43022	7.90826	4.15464	1.78919	1.07958	0.293412	0.0880235	0.58301	2.26906	2.52556	0.516567	0.102513	0.44272	0.772857	0.110361	1.70163	0.409619	2.36111	0.139274	0.139407	0.160727	0.101844	0.203429	5.15781	4.95056	0.95982
Steadfast	2015	Steadfast -2015	Steadfast	1952	4	a	Steadfast -2015-a	11.93	0.432542	5.33292	12.6268	6.16214	18.1371	15.0878	13.1691	9.41519	3.46515	4.24134	2015-83	0.197136	0.156282	0.139685	0.10201	0.711363	4.24774	1.80732	1.01501	0.647005	0.313579	0.0940737	0.570032	1.72794	1.66788	0.344717	0.0949681	0.576854	0.858975	0.165743	1.87397	0.515251	3.03186	0.169922	0.162454	0.195567	0.121795	0.248034	5.37262	5.3563	0.996963
Steadfast	2015	Steadfast -2015	Steadfast	1952	4	b	Steadfast -2015-b	11.7962	0.572833	7.89275	12.3929	6.02422	18.2866	15.2233	13.1497	7.37837	3.52266	3.76039	2015-103	0.19086	0.0981093	0.138334	0.101402	0.554619	3.51845	1.77397	1.03306	0.6384	0.316223	0.094867	0.570772	1.57229	1.6196	0.350239	0.0937403	0.578443	0.895421	0.180392	2.09138	0.565178	3.25844	0.179182	0.158758	0.201417	0.124156	0.261565	5.29412	5.16918	0.9764
Steadfast	2015	Steadfast -2015	Steadfast	1952	4	c	Steadfast -2015-c	12.9785	0.543427	6.8666	15.0796	8.68818	18.1696	14.9747	12.7485	2.63333	4.19427	3.12315	2015-48	0.163887	0.0778116	0.105668	0.100239	0.577239	3.59475	1.72624	0.977267	0.585385	0.247444	0.0742332	0.483445	1.49866	1.42279	0.314159	0.0893016	0.467072	0.920581	0.148337	1.78561	0.407287	2.37153	0.139804	0.13753	0.163947	0.105339	0.206765	4.72058	4.9754	1.05398
Masterpiece	2015	Masterpiece -2015	Masterpiece	1954	4	a	Masterpiece -2015-a	11.5871	0.523879	4.54272	15.0633	9.24485	19.484	15.4382	13.3572	3.05191	3.77402	3.93287	2015-88	0.147981	0.0990373	0.126466	0.0754583	0.877181	4.29277	2.72006	1.24114	0.772699	0.263132	0.0789396	0.503904	1.64336	1.70821	0.40572	0.103964	0.469989	0.721614	0.119429	1.62878	0.409043	2.34314	0.145662	0.130197	0.156226	0.0992992	0.201714	4.74393	4.87929	1.02853
Masterpiece	2015	Masterpiece -2015	Masterpiece	1954	4	b	Masterpiece -2015-b	12.0866	0.384893	4.02538	15.6777	9.63682	20.2831	15.4978	12.1457	2.78215	3.70881	3.77108	2015-38	0.145006	0.0920174	0.112562	0.081764	0.75676	4.09454	2.49846	1.19922	0.710026	0.242051	0.0726154	0.478901	1.54953	1.64332	0.371845	0.0946698	0.48647	0.764777	0.12828	1.68663	0.441151	2.5416	0.1458	0.126343	0.163234	0.101726	0.210187	4.50021	4.60569	1.02344
Masterpiece	2015	Masterpiece -2015	Masterpiece	1954	4	c	Masterpiece -2015-c	12.9361	0.479319	4.66023	16.0108	9.41755	20.0529	14.9487	11.7311	2.3722	4.03885	3.35217	2015-72	0.152438	0.103433	0.131881	0.0731632	0.857618	4.38474	4.09113	1.59709	1.02809	0.27995	0.0839849	0.548869	1.84271	2.27205	0.413634	0.100057	0.499542	0.715294	0.126358	1.75204	0.463679	2.63178	0.1589	0.135137	0.170543	0.10771	0.220268	5.0998	5.20989	1.02159
Viking	2015	Viking -2015	Viking	1956	4	a	Viking -2015-a	10.7117	0.612387	6.1054	17.8834	10.9197	17.5018	12.0639	10.4337	7.12985	2.83964	3.79849	2015-92	0.128588	0.133211	0.103998	0.0691017	0.70373	5.09593	2.16855	1.00436	0.643853	0.239765	0.0719294	0.472301	1.65664	1.84629	0.289659	0.0825161	0.433502	0.729478	0.129389	1.79423	0.404177	2.3453	0.135063	0.121919	0.159003	0.0993189	0.202115	4.51286	4.70847	1.04334
Viking	2015	Viking -2015	Viking	1956	4	b	Viking -2015-b	10.9038	0.782087	7.51533	17.3061	10.839	18.341	12.8188	11.0905	3.32517	3.3466	3.73159	2015-100	0.162232	0.176186	0.122132	0.0820903	0.818991	5.46761	2.97626	1.28781	0.798975	0.279767	0.0839301	0.517138	1.82953	2.17076	0.346788	0.0851914	0.491869	0.829105	0.147152	2.05569	0.476439	2.74764	0.167531	0.134436	0.177291	0.112021	0.227868	4.79828	4.87384	1.01575
Viking	2015	Viking -2015	Viking	1956	4	c	Viking -2015-c	10.789	0.677936	9.2115	18.1915	11.4248	18.1951	11.986	10.6258	2.1991	3.37741	3.32177	2015-101	0.154648	0.182313	0.107352	0.0908576	0.922507	5.75806	3.80933	1.50905	0.91966	0.247829	0.0743486	0.477069	2.03977	2.33856	0.343623	0.0855379	0.40616	0.975477	0.127432	1.85664	0.354175	2.08487	0.120662	0.120543	0.152276	0.0944946	0.191073	4.53313	4.81162	1.06143
Dominator	2015	Dominator -2015	Dominator	1957	4	a	Dominator -2015-a	12.007	0.494715	2.40775	16.0803	7.85367	17.5622	17.9122	12.8916	5.75136	4.01922	3.02006	2015-84	0.142317	0.099921	0.10952	0.0851735	0.594423	3.37775	1.71615	0.930543	0.545218	0.226181	0.0678542	0.465671	1.5599	1.45588	0.330328	0.0976859	0.527591	0.905428	0.124086	1.67825	0.427501	2.52324	0.148594	0.128962	0.16625	0.0994924	0.21063	4.45126	4.66699	1.04847
Dominator	2015	Dominator -2015	Dominator	1957	4	b	Dominator -2015-b	11.0662	0.32399	1.85704	18.4862	11.4496	16.7479	16.8734	12.0314	4.13427	4.07955	2.95053	2015-108	0.163854	0.164781	0.1202	0.0806772	0.595795	3.21472	1.25732	0.885998	0.517785	0.284821	0.0854464	0.532048	1.546	1.39766	0.340265	0.0981703	0.541966	0.854775	0.136368	1.88154	0.529642	3.06374	0.18216	0.142521	0.193058	0.115609	0.248063	4.92349	4.86452	0.988022
Dominator	2015	Dominator -2015	Dominator	1957	4	c	Dominator -2015-c	12.382	0.408064	2.94428	17.7435	10.7966	17.6487	16.8024	11.9666	2.55339	4.24266	2.51177	2015-51	0.148389	0.194695	0.121313	0.0744641	0.559743	3.14075	1.71177	0.987343	0.565559	0.262509	0.0787528	0.504541	1.57623	1.52603	0.380058	0.0975885	0.588179	0.866714	0.134711	1.78545	0.530733	3.07401	0.171078	0.14567	0.192444	0.116543	0.248966	4.60341	4.62556	1.00481
Milfast	2015	Milfast -2015	Milfast	1958	4	a	Milfast -2015-a	13.4672	0.733869	6.09152	13.796	6.52975	20.1965	14.3647	11.4611	5.91686	3.40094	4.04156	2015-80	0.159486	0.156385	0.131431	0.0624912	0.897135	4.74272	2.37953	1.14947	0.675236	0.275282	0.0825847	0.538139	1.69535	1.78858	0.38646	0.102977	0.499153	0.774302	0.114079	1.71025	0.468503	2.71718	0.163949	0.136023	0.173435	0.110383	0.223607	5.05912	5.16239	1.02041
Milfast	2015	Milfast -2015	Milfast	1958	4	b	Milfast -2015-b	13.8792	0.311466	2.79968	16.6775	9.84318	19.5536	13.8963	11.1412	4.60461	3.24077	4.05254	2015-111	0.156583	0.121649	0.125804	0.055952	0.860707	4.34	2.77361	1.33283	0.758393	0.274532	0.0823597	0.529666	1.75277	1.78489	0.358271	0.100559	0.513965	0.788732	0.119432	1.75545	0.459678	2.67284	0.158274	0.13559	0.171535	0.108615	0.223372	5.09835	5.18416	1.01683
Milfast	2015	Milfast -2015	Milfast	1958	4	c	Milfast -2015-c	14.0899	0.586967	4.9341	15.1391	9.35449	20.2618	13.7396	10.8154	2.97954	3.60408	4.49494	2015-68	0.223685	0.199243	0.16396	0.0745993	1.49188	5.90203	3.09879	1.49943	0.843915	0.305356	0.0916067	0.55773	2.02992	1.78664	0.466751	0.118163	0.390537	0.748012	0.0791303	1.62899	0.32373	1.91356	0.121236	0.121816	0.141976	0.0907782	0.176643	5.27919	5.1486	0.975263
Maris-Widgeon	2015	Maris-Widgeon -2015	Maris-Widgeon	1964	4	a	Maris-Widgeon -2015-a	12.9277	0.425578	4.325	19.5758	11.4286	18.098	13.2461	10.2859	2.70256	3.67186	3.31286	2015-70	0.144761	0.117578	0.126166	0.0522326	0.905266	5.45311	5.21576	1.90386	1.19191	0.293041	0.0879124	0.526576	2.27452	2.95172	0.333152	0.0940105	0.464484	0.544085	0.116912	1.74304	0.445118	2.61336	0.152667	0.134148	0.174763	0.113038	0.222236	5.0777	5.07044	0.998571
Maris-Widgeon	2015	Maris-Widgeon -2015	Maris-Widgeon	1964	4	b	Maris-Widgeon -2015-b	12.8955	0.558382	5.59733	17.7854	10.0259	19.0208	13.5088	10.5548	2.9084	3.62816	3.51637	2015-106	0.166584	0.140842	0.132617	0.059719	1.18829	6.2733	5.29091	1.98988	1.20218	0.26977	0.0809309	0.514359	2.45425	2.85014	0.41863	0.111949	0.451519	0.606119	0.105266	1.62322	0.373602	2.19456	0.131692	0.131589	0.159364	0.102953	0.200213	5.01429	5.18853	1.03475
Maris-Widgeon	2015	Maris-Widgeon -2015	Maris-Widgeon	1964	4	c	Maris-Widgeon -2015-c	13.0219	0.434415	5.18377	19.7475	11.2323	18.3027	12.5326	9.82605	2.67737	3.56605	3.47541	2015-2	0.191609	0.15575	0.140933	0.0646834	1.28995	6.17358	5.27315	2.13904	1.23289	0.326579	0.0979738	0.577306	2.54384	2.65594	0.427731	0.0868593	0.297495	0.512327	0.0943596	1.68749	0.324857	1.96579	0.112756	0.115787	0.146824	0.0948745	0.184949	5.53204	5.28545	0.955425
Maris-Huntsman	2015	Maris-Huntsman -2015	Maris-Huntsman	1971	4	a	Maris-Huntsman -2015-a	14.0407	0.334872	2.55663	14.9854	5.62745	20.9828	15.4011	12.776	6.10348	3.48426	3.70718	2015-90	0.142618	0.195931	0.124469	0.0871015	1.23305	6.32888	12.6944	4.41	2.45883	0.29778	0.089334	0.532942	3.47332	4.98429	1.04582	0.096727	0.465519	1.02455	0.0934135	1.94299	0.408759	2.4065	0.144967	0.12915	0.160146	0.0993374	0.20657	4.64214	4.87347	1.04983
Maris-Huntsman	2015	Maris-Huntsman -2015	Maris-Huntsman	1971	4	b	Maris-Huntsman -2015-b	12.7996	0.431076	4.54215	16.3908	9.34977	18.8174	14.0074	10.9834	6.53288	3.04662	3.09884	2015-10	0.183187	0.156905	0.126624	0.0811455	1.09909	5.88628	13.4813	4.10337	2.57125	0.311331	0.0933994	0.568767	3.47964	5.77717	0.777143	0.0858801	0.375356	0.683103	0.12786	1.9481	0.387504	2.29131	0.143608	0.12259	0.152859	0.0954343	0.19825	4.9471	5.17533	1.04614
Maris-Huntsman	2015	Maris-Huntsman -2015	Maris-Huntsman	1971	4	c	Maris-Huntsman -2015-c	13.188	0.625061	6.20202	16.4397	9.71712	20.1922	13.5072	11.3205	2.42748	3.47601	2.90481	2015-46	0.186084	0.226879	0.13859	0.0930887	1.34672	6.74314	16.514	5.23756	3.11231	0.334285	0.100285	0.586949	4.10051	6.55061	1.05654	0.0943184	0.403054	0.873206	0.13116	1.9899	0.402061	2.38066	0.156254	0.125904	0.158239	0.0981923	0.204548	5.09684	5.34147	1.048
Maris-Ploughman	2015	Maris-Ploughman -2015	Maris-Ploughman	1972	4	a	Maris-Ploughman -2015-a	13.4575	0.481703	2.8789	20.8093	10.7839	17.8057	11.8223	9.52036	6.28617	2.88263	3.27152	2015-56	0.165834	0.107247	0.127661	0.053937	0.931267	5.06519	6.69696	2.28293	1.43386	0.303089	0.0909266	0.541458	2.38929	3.371	0.399702	0.0993312	0.505053	0.592559	0.129371	1.86626	0.474409	2.73972	0.152604	0.139408	0.180638	0.115956	0.231442	5.07431	5.02261	0.989811
Maris-Ploughman	2015	Maris-Ploughman -2015	Maris-Ploughman	1972	4	b	Maris-Ploughman -2015-b	12.4768	0.43496	2.65743	21.5308	11.5487	18.1751	11.9071	9.16203	6.14821	2.69206	3.26677	2015-47	0.324155	0.209721	0.190542	0.0883825	1.68119	6.52238	7.64404	2.96151	1.63822	0.357105	0.107132	0.619993	2.88941	3.22482	0.514377	0.112603	0.436284	0.777601	0.0766696	1.87341	0.34606	2.08762	0.123325	0.132959	0.156628	0.102102	0.195707	5.80344	5.49238	0.9464
Maris-Ploughman	2015	Maris-Ploughman -2015	Maris-Ploughman	1972	4	c	Maris-Ploughman -2015-c	12.7359	0.639494	5.04577	18.6892	11.0343	18.7841	12.8632	10.8107	2.15775	3.91288	3.32674	2015-5	0.230729	0.15744	0.163229	0.0690104	1.27295	5.68282	7.15132	2.58008	1.57925	0.3861	0.11583	0.65719	2.68094	3.42535	0.412727	0.0899481	0.339302	0.526402	0.111506	1.98014	0.409273	2.43067	0.144111	0.129305	0.168115	0.107908	0.21475	5.97596	5.43844	0.910052
Avalon	2015	Avalon -2015	Avalon	1980	5	a	Avalon -2015-a	16.0292	0.830226	6.57495	15.5792	6.69993	18.2396	11.9666	10.9349	6.81011	2.91229	3.42301	2015-53	0.158157	0.201964	0.158027	0.100169	1.68841	7.74869	3.80024	1.8599	1.0151	0.27451	0.0823531	0.540821	2.33426	2.08014	0.982345	0.101433	0.309005	0.91321	0.0590532	1.795	0.288791	1.77448	0.108236	0.117863	0.132806	0.0814376	0.166972	5.12991	5.14813	1.00355
Avalon	2015	Avalon -2015	Avalon	1980	5	b	Avalon -2015-b	12.3258	0.961913	9.33405	17.4583	8.11974	19.0755	10.0475	10.2615	5.14251	2.51594	4.75711	2015-11	0.126221	0.177135	0.113358	0.0704448	1.04029	6.50234	2.90034	1.29871	0.779833	0.236617	0.070985	0.481422	1.85738	2.08449	0.46	0.0963903	0.500369	0.789129	0.114774	1.62672	0.423629	2.48356	0.159453	0.130959	0.1611	0.102988	0.206746	4.30025	4.34942	1.01143
Avalon	2015	Avalon -2015	Avalon	1980	5	c	Avalon -2015-c	11.9727	0.39558	4.26091	19.5399	7.34595	19.5627	10.869	10.6135	7.76508	2.78129	4.89326	2015-41	0.159055	0.175944	0.125548	0.0774743	1.10252	6.64834	3.5647	1.54307	0.895783	0.262432	0.0787295	0.502325	1.9961	2.28841	0.376496	0.0959915	0.466996	0.774763	0.112953	1.72182	0.410984	2.42787	0.150971	0.133088	0.159466	0.0996985	0.202785	4.48664	4.34366	0.968132
Galahad	2015	Galahad -2015	Galahad	1983	5	a	Galahad -2015-a	14.3809	0.816897	4.84797	15.8346	7.556	21.7588	11.3507	11.8166	4.14896	2.51431	4.97436	2015-97	0.127071	0.157237	0.104348	0.101182	0.857762	4.74771	2.49347	1.12725	0.720244	0.242242	0.0726726	0.495477	1.61778	1.88197	0.936085	0.0925773	0.449509	0.909167	0.146641	1.89222	0.407129	2.36828	0.151896	0.124912	0.15325	0.0963273	0.198761	4.52413	4.64064	1.02575
Galahad	2015	Galahad -2015	Galahad	1983	5	b	Galahad -2015-b	12.0516	1.01137	5.7798	15.2802	7.66147	21.5443	12.4658	11.6739	4.88873	2.70514	4.93766	2015-16	0.146351	0.133973	0.141667	0.0968255	1.31798	6.52839	2.55861	1.25367	0.758756	0.261318	0.0783954	0.524972	1.89478	1.88341	0.978051	0.113045	0.476994	0.974737	0.129765	1.97615	0.385169	2.28653	0.13249	0.134067	0.149739	0.0937422	0.192658	4.65507	4.73529	1.01723
Galahad	2015	Galahad -2015	Galahad	1983	5	c	Galahad -2015-c	11.1729	0.333584	2.72383	16.1964	6.8895	22.6014	12.6262	12.0071	7.53294	2.8255	5.09067	2015-67	0.122009	0.111612	0.11077	0.0900197	0.706554	4.56083	2.46354	1.20868	0.71611	0.260186	0.0780557	0.517268	1.58049	1.93459	0.801647	0.0878446	0.476794	0.831577	0.153663	2.10337	0.486978	2.80911	0.178501	0.129955	0.165944	0.104607	0.221906	4.57702	4.56561	0.997508
Apollo	2015	Apollo -2015	Apollo	1984	5	a	Apollo -2015-a	16.5052	1.47317	6.45968	16.1036	7.0109	18.0001	13.5939	9.87154	4.6195	3.42933	2.93299	2015-98	0.136001	0.143907	0.122002	0.0784006	0.782391	5.08692	2.04099	1.18161	0.647193	0.28733	0.086199	0.548218	1.68108	1.96896	0.267935	0.0871526	0.566979	0.690802	0.143806	1.97696	0.617579	3.50138	0.212084	0.158247	0.185799	0.114158	0.266119	4.76329	4.57413	0.960288
Apollo	2015	Apollo -2015	Apollo	1984	5	b	Apollo -2015-b	12.7659	0.701661	6.17602	11.1709	5.65644	22.9444	14.1453	12.597	7.30768	2.91842	3.61629	2015-112	0.17327	0.216231	0.15997	0.0822405	1.8452	8.2818	4.98479	2.01717	1.19079	0.288494	0.0865482	0.544405	2.50384	2.66508	0.71251	0.120193	0.526502	0.910229	0.130523	1.78264	0.391429	2.37716	0.140432	0.150566	0.167234	0.10064	0.206092	4.86631	4.82769	0.992064
Apollo	2015	Apollo -2015	Apollo	1984	5	c	Apollo -2015-c	12.2152	0.355812	3.93376	10.8219	4.40412	23.3738	15.3862	13.6165	9.09501	3.12343	3.67432	2015-32	0.126065	0.133566	0.106886	0.0749046	0.801408	5.30869	3.09236	1.49574	0.81368	0.271565	0.0814695	0.522382	1.89067	2.22019	0.30026	0.0877505	0.520238	0.826811	0.134151	2.0062	0.51972	2.97171	0.186922	0.136763	0.167903	0.103789	0.238455	4.63786	4.73292	1.0205
Mercia	2015	Mercia -2015	Mercia	1985	5	a	Mercia -2015-a	12.8018	1.03173	6.63435	14.2828	6.39601	19.6899	14.9107	11.0859	6.6404	3.14593	3.38048	2015-76	0.140206	0.244156	0.130956	0.0861202	1.52347	7.36709	2.58448	1.26089	0.741311	0.22836	0.0685081	0.471089	2.04677	1.9285	0.867093	0.112178	0.456525	1.00251	0.0868657	1.67264	0.356054	2.10746	0.132296	0.121906	0.152435	0.0922261	0.192141	4.2079	4.29427	1.02053
Mercia	2015	Mercia -2015	Mercia	1985	5	b	Mercia -2015-b	13.5057	1.92147	7.14211	16.0868	7.26019	18.627	14.4157	9.71018	4.47583	3.48145	3.37352	2015-23	0.160172	0.197954	0.131527	0.0761077	1.34367	5.91392	4.18128	1.65373	1.0268	0.268139	0.0804418	0.505728	1.9343	2.35719	0.59677	0.0940007	0.502175	0.785621	0.130393	1.796	0.416718	2.47021	0.144133	0.132169	0.161122	0.100466	0.204076	4.6643	4.67949	1.00326
Mercia	2015	Mercia -2015	Mercia	1985	5	c	Mercia -2015-c	11.7495	1.35625	6.22948	17.8896	10.0237	17.862	14.1342	10.7266	2.78611	3.77488	3.46768	2015-40	0.141561	0.165972	0.12987	0.0619655	1.27361	5.92482	5.2292	1.96179	1.19278	0.280065	0.0840195	0.519045	2.15803	2.80673	0.514244	0.0927034	0.439612	0.709502	0.124359	1.77034	0.413843	2.46618	0.159028	0.130784	0.159702	0.101883	0.206835	4.75684	4.8271	1.01477
Brimstone	2015	Brimstone -2015	Brimstone	1985	5	a	Brimstone -2015-a	17.1027	0.813689	7.02588	14.3058	6.27613	19.3076	12.0738	10.066	6.5591	3.20185	3.26742	2015-55	0.133518	0.25319	0.142376	0.124242	2.08899	9.46083	9.10266	3.59034	1.90925	0.253216	0.0759648	0.511126	3.52418	3.93507	1.44188	0.125521	0.488205	1.37392	0.0583026	1.90147	0.275215	1.69084	0.115391	0.122945	0.1371	0.0802387	0.165118	4.53598	4.71989	1.04054
Brimstone	2015	Brimstone -2015	Brimstone	1985	5	b	Brimstone -2015-b	13.6488	0.600282	4.54804	18.9378	10.3553	19.2839	11.4342	9.37814	6.05602	2.5157	3.24182	2015-13	0.0674762	0.191114	0.0966126	0.111046	1.63211	8.31744	13.7485	4.66658	2.59787	0.207578	0.0622734	0.460491	3.84408	5.38126	1.2875	0.108708	0.460133	1.41062	0.0595221	1.917	0.274878	1.63941	0.117079	0.114036	0.129081	0.0791841	0.158363	4.20494	4.82732	1.14801
Brimstone	2015	Brimstone -2015	Brimstone	1985	5	c	Brimstone -2015-c	11.8452	0.774702	7.08383	18.6694	10.5293	19.6162	11.2771	10.7615	2.50801	3.02218	3.91257	2015-45	0.136147	0.180096	0.112638	0.112171	1.37093	7.64227	5.80622	2.33386	1.32031	0.243886	0.0731658	0.501454	2.66654	3.10384	1.05073	0.0847013	0.37625	1.19398	0.0593448	1.92958	0.294756	1.73521	0.11573	0.111102	0.128872	0.0787456	0.160484	4.64022	4.81513	1.0377
Flanders	2015	Flanders -2015	Flanders	1986	5	a	Flanders -2015-a	10.9733	0.881179	5.83889	15.3683	7.2644	16.1689	15.7147	11.9362	8.9354	3.85785	3.06083	2015-91	0.186203	0.176518	0.13176	0.0616064	0.84873	4.56401	2.26004	1.16213	0.677772	0.301118	0.0903353	0.532862	1.69255	1.83492	0.316968	0.0895569	0.572651	0.801107	0.144842	1.98859	0.531697	3.11227	0.167541	0.148165	0.194391	0.123092	0.251157	4.85559	4.65402	0.958487
Flanders	2015	Flanders -2015	Flanders	1986	5	b	Flanders -2015-b	10.3803	0.673872	4.5685	17.8323	10.1205	15.3723	15.4564	10.9593	8.08404	4.04375	2.50866	2015-69	0.16959	0.163104	0.136451	0.0555359	0.691764	4.28518	3.18734	1.34538	0.834335	0.317672	0.0953015	0.567574	1.77762	2.33001	0.282086	0.0887835	0.589507	0.758453	0.152143	2.01874	0.61502	3.54908	0.199575	0.162972	0.21193	0.132771	0.274371	4.98573	4.75752	0.954228
Flanders	2015	Flanders -2015	Flanders	1986	5	c	Flanders -2015-c	11.5656	1.4183	7.92498	16.4135	10.0585	15.7644	16.1404	11.1083	2.35958	4.95725	2.28928	2015-78	0.161797	0.146388	0.128456	0.059654	0.79408	4.69154	2.52297	1.16876	0.723694	0.303451	0.0910352	0.551037	1.74775	2.01098	0.345845	0.0880455	0.544539	0.683249	0.144253	1.93986	0.538387	3.13209	0.173334	0.149099	0.193675	0.122992	0.251749	5.02655	4.96857	0.988464
Hereward	2015	Hereward -2015	Hereward	1989	5	a	Hereward -2015-a	14.1864	0.774793	6.94906	15.961	7.13186	19.8046	12.3025	9.6359	6.41793	3.00744	3.82855	2015-9	0.180138	0.228454	0.124108	0.0873123	0.968758	5.33979	3.65362	1.52733	0.954402	0.278542	0.0835627	0.51853	1.90689	2.33862	0.734719	0.0928061	0.507471	0.933874	0.144219	2.01633	0.472634	2.79357	0.163541	0.142654	0.170766	0.105065	0.222136	4.74164	4.64038	0.978643
Hereward	2015	Hereward -2015	Hereward	1989	5	b	Hereward -2015-b	12.5145	0.781466	6.63222	17.201	7.86136	20.2464	12.5489	9.96956	5.35329	2.85937	4.03196	2015-12	0.152107	0.221058	0.115584	0.0841994	0.98286	5.61968	3.44621	1.47781	0.885554	0.244016	0.0732049	0.481385	1.9157	2.20047	0.739357	0.0904207	0.421557	0.948311	0.122229	1.84442	0.366783	2.1597	0.128579	0.121103	0.142345	0.0897382	0.18416	4.45191	4.54837	1.02167
Hereward	2015	Hereward -2015	Hereward	1989	5	c	Hereward -2015-c	13.2716	0.305404	2.40064	16.984	6.27419	19.8988	15.2034	11.5514	7.17899	3.30544	3.62603	2015-18	0.127586	0.202054	0.118532	0.0899578	0.986667	5.39403	6.42086	2.28503	1.37143	0.26992	0.0809761	0.509406	2.37855	3.23885	0.702089	0.0914664	0.46112	0.912798	0.143471	1.98967	0.444984	2.60957	0.159293	0.131187	0.160446	0.100154	0.212777	4.66659	4.7457	1.01695
Spark	2015	Spark -2015	Spark	1991	5	a	Spark -2015-a	19.2889	0.805895	7.20513	11.104	4.66759	23.1116	14.265	9.3513	4.375	2.80643	3.01918	2015-26	0.132093	0.23276	0.154739	0.0801072	2.47293	11.5677	8.59829	3.57876	1.83731	0.259566	0.0778699	0.571812	3.55266	3.57064	0.751628	0.147241	0.460801	0.970175	0.05539	1.66611	0.279523	1.66717	0.108807	0.131549	0.135136	0.0838178	0.164638	4.87022	5.02949	1.0327
Spark	2015	Spark -2015	Spark	1991	5	b	Spark -2015-b	13.5137	0.605355	7.5074	14.6092	6.68552	23.7116	12.1747	10.4818	3.73876	2.55627	4.41567	2015-119	0.144264	0.160498	0.120824	0.0723182	1.14026	6.22317	4.73618	1.91983	1.13082	0.248506	0.0745517	0.507277	2.05639	2.49765	0.5495	0.102851	0.508786	0.820601	0.131511	1.75128	0.429215	2.49308	0.158091	0.141635	0.162072	0.10164	0.209936	4.5632	4.50601	0.987469
Spark	2015	Spark -2015	Spark	1991	5	c	Spark -2015-c	15.9355	0.712705	5.43769	13.6173	7.73685	23.1875	15.1902	9.55341	2.19686	2.84703	3.58501	2015-29	0.175771	0.253128	0.144198	0.0786184	1.72996	8.3974	6.91583	2.74564	1.52955	0.302441	0.0907323	0.563157	2.61852	3.03006	0.750979	0.117535	0.43886	0.925683	0.0748362	1.86382	0.378133	2.17732	0.137643	0.133831	0.151698	0.0954457	0.192261	5.00349	4.80596	0.960521
Cadenza	2015	Cadenza -2015	Cadenza	1992	5	a	Cadenza -2015-a	17.3449	0.801663	6.51406	11.6415	5.07606	23.4223	14.7436	9.41829	5.23509	2.60019	3.20232	2015-85	0.163654	0.224609	0.135426	0.101821	1.85726	8.43705	9.35555	3.59482	1.91088	0.283411	0.0850234	0.542282	3.08492	3.74636	0.786317	0.117531	0.454025	1.08158	0.073074	1.9593	0.352613	2.06606	0.13551	0.133324	0.149327	0.093163	0.186537	4.78953	4.72379	0.986273
Cadenza	2015	Cadenza -2015	Cadenza	1992	5	b	Cadenza -2015-b	16.299	0.53203	3.85092	14.3487	7.38048	22.7199	14.6027	9.24742	4.99038	2.73402	3.29447	2015-62	0.170785	0.245845	0.13352	0.0873023	1.78648	8.46276	8.50488	3.23253	1.7534	0.281898	0.0845693	0.546308	2.88129	3.4143	0.740023	0.10825	0.416465	0.966309	0.0662244	1.8725	0.337162	1.95981	0.124639	0.127887	0.142306	0.0910444	0.177743	4.927	4.83485	0.981297
Cadenza	2015	Cadenza -2015	Cadenza	1992	5	c	Cadenza -2015-c	16.6446	0.467928	3.50421	13.928	7.71618	23.0443	15.4292	9.25861	4.22604	2.55177	3.22915	2015-66	0.235447	0.306398	0.151284	0.103601	1.9917	8.74472	8.08921	3.34172	1.70802	0.310521	0.0931564	0.573026	2.9746	3.07892	0.795978	0.102453	0.358254	0.974679	0.059112	1.87039	0.291882	1.73882	0.109655	0.125954	0.138772	0.0866033	0.167733	5.13961	4.94656	0.96244
Consort	2015	Consort -2015	Consort	1993	5	a	Consort -2015-a	15.5381	0.614633	5.10642	14.2756	6.54376	22.8121	12.2517	9.99892	5.19257	3.72547	3.94076	2015-93	0.184068	0.223128	0.167815	0.0902153	2.54278	8.95361	6.15524	2.82373	1.48636	0.330363	0.0991088	0.597776	3.12427	2.94272	0.77265	0.130498	0.35936	0.850968	0.0608328	1.88743	0.310655	1.89793	0.121963	0.136246	0.137452	0.0831896	0.175023	5.19716	5.05843	0.973306
Consort	2015	Consort -2015	Consort	1993	5	b	Consort -2015-b	13.1413	1.42314	8.52406	12.4012	5.44993	18.9478	14.3429	11.1139	7.98014	3.44408	3.23159	2015-74	0.143725	0.213727	0.117883	0.0868055	1.15729	6.13493	4.84446	1.78191	1.08395	0.252296	0.0756889	0.476689	2.21287	2.74268	0.657947	0.0910379	0.493165	0.890403	0.145484	1.84883	0.432675	2.55919	0.156573	0.130028	0.168509	0.104813	0.215583	4.37796	4.50733	1.02955
Consort	2015	Consort -2015	Consort	1993	5	c	Consort -2015-c	12.619	1.1346	7.27381	13.036	5.87673	18.7854	15.1056	11.3013	8.00582	3.40381	3.45786	2015-8	0.128388	0.216717	0.114344	0.0877937	1.05535	5.77848	2.58294	1.21143	0.708696	0.246045	0.0738136	0.462593	1.79735	1.91255	0.719809	0.0947715	0.46168	0.89635	0.141998	1.82444	0.417825	2.46809	0.147596	0.126189	0.163802	0.101547	0.209416	4.24322	4.30601	1.0148
Flame	2015	Flame -2015	Flame	1995	5	a	Flame -2015-a	14.2042	0.774824	6.09217	14.8917	6.66988	20.4104	12.3839	11.0107	7.19592	2.73903	3.62735	2015-82	0.211589	0.246746	0.146509	0.085897	1.31554	6.43806	4.06985	1.85563	1.04878	0.286457	0.0859371	0.527546	1.97947	2.07322	0.441564	0.0849716	0.299813	0.967341	0.0531461	1.79494	0.291343	1.75596	0.11383	0.111777	0.130572	0.0840088	0.163748	4.88843	4.64141	0.949467
Flame	2015	Flame -2015	Flame	1995	5	b	Flame -2015-b	14.3773	0.707379	4.8766	17.9858	10.5402	20.4872	11.6138	9.81147	2.6908	2.83743	4.07201	2015-116	0.239912	0.250789	0.155928	0.104693	1.40805	6.57608	6.84945	2.74168	1.49963	0.304656	0.0913967	0.553115	2.43552	2.90292	0.474334	0.0829348	0.303197	0.919989	0.100994	1.92828	0.312658	1.91276	0.124299	0.113948	0.136123	0.0843375	0.173652	4.92476	4.62957	0.94006
Flame	2015	Flame -2015	Flame	1995	5	c	Flame -2015-c	14.8324	0.858255	6.90061	18.4901	10.3612	18.7766	11.8365	9.59278	1.92022	3.4833	2.94797	2015-27	0.158963	0.213647	0.124306	0.0802879	1.31661	6.66998	4.99649	2.02797	1.15108	0.234324	0.0702972	0.467308	2.11987	2.43725	0.481393	0.102461	0.404678	0.990306	0.0679523	1.67031	0.318194	1.87384	0.116575	0.117235	0.135847	0.0838351	0.17227	4.26431	4.27107	1.00159
Malacca	2015	Malacca -2015	Malacca	1997	5	a	Malacca -2015-a	16.4464	0.730402	3.83812	13.9916	4.8992	19.3822	16.0015	11.0501	7.4161	3.57265	2.67178	2015-57	0.137029	0.251356	0.130067	0.0778126	1.76316	8.04641	5.18215	2.20922	1.22872	0.257439	0.0772316	0.48676	2.30359	2.68013	0.462824	0.111777	0.440014	1.23705	0.0666619	1.98769	0.364107	2.20097	0.132258	0.126439	0.147324	0.0922875	0.192655	4.22273	3.95216	0.935924
Malacca	2015	Malacca -2015	Malacca	1997	5	b	Malacca -2015-b	12.1463	0.217311	3.43708	14.5197	5.78566	19.5673	16.3839	12.5534	9.01429	3.3749	3.00017	2015-109	0.155917	0.0707883	0.12024	0.0814665	0.619788	3.38592	1.72499	0.936994	0.568468	0.275917	0.082775	0.522522	1.50572	1.5184	0.637708	0.0987261	0.493467	0.70567	0.142817	1.81988	0.46698	2.69583	0.150754	0.144279	0.175299	0.110842	0.226977	4.83633	5.03111	1.04027
Malacca	2015	Malacca -2015	Malacca	1997	5	c	Malacca -2015-c	15.2994	1.00194	7.01996	14.0304	7.78548	19.3235	15.1	10.463	2.97682	4.02735	2.97217	2015-22	0.145966	0.228698	0.122261	0.0683831	1.55843	7.58097	4.396	1.89261	1.08979	0.256647	0.0769942	0.476424	2.15311	2.49363	0.406061	0.101681	0.411233	1.11405	0.0827204	1.94544	0.363788	2.17324	0.133387	0.119786	0.144888	0.0907145	0.188963	4.15128	4.00386	0.964488
Solstice	2015	Solstice -2015	Solstice	2002	6	a	Solstice -2015-a	14.4018	1.01908	6.57962	14.178	6.38374	18.9561	13.643	11.0586	6.11454	4.85295	2.81262	2015-42	0.168341	0.21651	0.134018	0.0773803	1.39751	6.77473	4.8091	2.05678	1.17227	0.286864	0.0860593	0.541299	2.25594	2.55489	0.729449	0.108782	0.460588	0.948644	0.124667	1.87713	0.424858	2.48779	0.14778	0.141625	0.16918	0.103454	0.215511	4.76762	4.56036	0.956528
Solstice	2015	Solstice -2015	Solstice	2002	6	b	Solstice -2015-b	13.6169	0.535804	3.4085	18.0443	9.23728	18.8333	13.2428	11.1637	6.24638	2.9366	2.73446	2015-117	0.198781	0.221384	0.14257	0.0871535	1.14945	5.99235	3.86332	1.64518	1.03742	0.307441	0.0922323	0.546931	2.02498	2.34389	0.695907	0.098951	0.490824	0.839003	0.150397	1.85512	0.445542	2.62934	0.146134	0.150486	0.17864	0.108436	0.224076	4.84939	4.60141	0.948863
Solstice	2015	Solstice -2015	Solstice	2002	6	c	Solstice -2015-c	13.821	0.761125	4.82957	15.9128	9.10814	20.3415	14.4374	11.2168	2.54902	3.52168	3.501	2015-43	0.161236	0.220822	0.120499	0.0881503	1.46172	7.0278	5.30567	2.18894	1.27704	0.25983	0.0779489	0.507515	2.28053	2.66586	0.743627	0.10438	0.436299	0.927859	0.09251	1.78084	0.374223	2.17513	0.134637	0.132921	0.155351	0.0959435	0.194099	4.59376	4.56706	0.994189
Xi 19	2015	Xi 19 -2015	Xi 19	2002	6	a	Xi 19 -2015-a	14.8414	0.871265	6.65846	11.6821	5.37737	23.0198	15.0083	10.3219	6.23286	2.85136	3.13515	2015-58	0.152331	0.265256	0.135751	0.0697226	1.83147	8.99696	6.08527	2.57792	1.38221	0.256352	0.0769057	0.548611	2.70308	2.84662	0.661338	0.121961	0.402101	0.969688	0.0593109	1.64244	0.315676	1.84114	0.133483	0.127773	0.143027	0.092195	0.174426	4.88802	4.96413	1.01557
Xi 19	2015	Xi 19 -2015	Xi 19	2002	6	b	Xi 19 -2015-b	15.2024	0.481823	5.15062	12.3297	4.67423	23.646	15.6991	10.6651	6.08982	3.0348	3.02643	2015-20	0.175211	0.210406	0.136754	0.0652525	1.44397	7.77572	4.12559	1.83888	1.06213	0.300509	0.0901526	0.57136	2.1787	2.45029	0.485018	0.0987849	0.482232	0.820987	0.126542	1.82993	0.447064	2.5849	0.15143	0.146198	0.172397	0.108245	0.218618	5.07372	4.84023	0.95398
Xi 19	2015	Xi 19 -2015	Xi 19	2002	6	c	Xi 19 -2015-c	16.1314	0.99431	7.28707	13.6499	7.19824	22.2109	14.6811	9.78565	1.80181	3.37956	2.88002	2015-52	0.18187	0.222911	0.141928	0.0721568	1.50409	8.23014	4.47597	1.88985	1.14071	0.305114	0.0915343	0.60021	2.32044	2.59419	0.480834	0.0998363	0.409003	0.774967	0.117739	1.8468	0.407734	2.35961	0.154941	0.137996	0.160296	0.100593	0.201754	5.25117	4.99689	0.951577
Robigus	2015	Robigus -2015	Robigus	2003	6	a	Robigus -2015-a	12.2751	2.06953	10.3329	11.1397	4.85922	20.8499	11.8921	12.4699	7.62887	3.01848	3.46445	2015-63	0.143543	0.185064	0.101812	0.108295	1.04347	6.99363	2.9378	1.25328	0.807616	0.231215	0.0693646	0.469462	2.08544	2.37682	0.481029	0.0803881	0.4338	1.02519	0.163914	1.99868	0.369602	2.20554	0.129349	0.126867	0.154312	0.094112	0.193539	4.41755	4.81755	1.09055
Robigus	2015	Robigus -2015	Robigus	2003	6	b	Robigus -2015-b	12.1048	2.1848	9.79966	11.7499	5.72118	21.0801	13.4716	12.4488	4.42855	3.46734	3.54331	1606-20	0.162069	0.197675	0.111315	0.116491	1.1765	7.35604	2.40753	1.14938	0.72493	0.252217	0.0756651	0.479509	2.08251	2.20269	0.58054	0.0808161	0.450053	0.892126	0.178172	1.91615	0.376097	2.30248	0.138513	0.132758	0.16033	0.0949315	0.198894	4.49639	4.68572	1.04211
Robigus	2015	Robigus -2015	Robigus	2003	6	c	Robigus -2015-c	12.1163	1.62612	9.19043	12.9387	7.44745	20.8614	13.1655	12.5146	2.35258	4.59669	3.1902	1606-51	0.0726474	0.144661	0.0742127	0.0987898	1.53042	7.15496	3.03065	1.298	0.833788	0.216742	0.0650226	0.425533	2.6075	2.95394	0.587425	0.0892683	0.542894	1.06073	0.185271	1.97949	0.391339	2.39673	0.134494	0.141587	0.16982	0.102642	0.209177	4.05261	4.71259	1.16285
Gallant	2015	Gallant -2015	Gallant	2009	6	a	Gallant -2015-a	15.2041	0.665064	8.65825	11.337	5.06452	23.6623	14.1657	10.8124	3.49299	3.00113	3.93656	1606-86	0.172737	0.19549	0.137119	0.0661699	1.30595	7.52503	3.09759	1.46796	0.910299	0.310474	0.0931421	0.600254	2.08671	2.17793	0.412469	0.0993567	0.384634	0.774499	0.107189	1.70685	0.373971	2.19041	0.136177	0.126716	0.154876	0.101109	0.195886	5.31693	5.20696	0.979318
Gallant	2015	Gallant -2015	Gallant	2009	6	b	Gallant -2015-b	15.0152	0.382602	5.24065	11.7368	4.08823	24.2794	15.0503	11.2824	5.90565	2.98026	4.03856	1606-3	0.159794	0.206741	0.127428	0.0682313	1.3296	7.71767	3.94176	1.74099	1.03533	0.292263	0.0876788	0.567034	2.22632	2.46695	0.408001	0.0967056	0.412911	0.878991	0.112292	1.70998	0.391762	2.33359	0.142558	0.133934	0.161028	0.102346	0.2036	5.04129	4.99306	0.990433
Gallant	2015	Gallant -2015	Gallant	2009	6	c	Gallant -2015-c	14.882	0.755789	8.2803	13.9079	7.74146	22.5108	13.1416	10.1536	1.92198	3.29947	3.40504	1606-48	0.228885	0.236442	0.144647	0.0703732	1.29144	7.57258	3.31345	1.57519	0.969664	0.322633	0.0967898	0.62057	2.09285	2.20336	0.348803	0.0900395	0.333022	0.844852	0.0626641	1.65334	0.340366	1.98875	0.132659	0.122032	0.146916	0.0976892	0.181911	5.4664	5.27629	0.965222
Crusoe	2015	Crusoe -2015	Crusoe	2012	6	a	Crusoe -2015-a	14.4473	0.914427	7.57653	12.2189	5.3426	21.4067	13.1099	11.0986	7.27121	3.2357	3.37812	1606-84	0.165751	0.25003	0.133609	0.103624	1.22673	6.7884	6.47712	2.43515	1.43654	0.280013	0.0840039	0.531622	2.47422	3.16263	0.564814	0.0826287	0.38534	1.15187	0.0834205	2.21253	0.371046	2.20597	0.138182	0.122022	0.149264	0.0918191	0.192902	4.68159	4.53804	0.969337
Crusoe	2015	Crusoe -2015	Crusoe	2012	6	b	Crusoe -2015-b	13.7962	0.367715	3.78652	15.1148	5.65331	21.0807	14.0474	11.5968	7.79177	3.05577	3.70895	1606-12	0.127702	0.18802	0.114893	0.0719714	1.04495	6.05732	3.41943	1.53298	0.916725	0.248974	0.0746921	0.49564	1.92658	2.24001	0.521012	0.0886047	0.402293	1.01823	0.102712	2.02848	0.362741	2.15371	0.136229	0.122306	0.145587	0.0927909	0.187367	4.3997	4.37529	0.99445
Crusoe	2015	Crusoe -2015	Crusoe	2012	6	c	Crusoe -2015-c	14.2002	0.385117	3.60616	14.3384	5.33785	21.1212	13.7342	11.803	8.43396	3.12581	3.91421	1606-47	0.136365	0.24229	0.114467	0.101656	1.23413	7.28659	5.56799	2.23111	1.288	0.249696	0.0749089	0.484635	2.41032	2.86059	0.391137	0.0961573	0.408173	1.27689	0.0642894	2.10135	0.326519	1.93213	0.117175	0.121888	0.142168	0.0894292	0.18001	4.39567	4.44935	1.01221
Chidham White Chaff	2016	Chidham White Chaff-2016	Chidham White Chaff	1790	1	a	Chidham White Chaff-2016-a	14.0853	0.317108	1.60442	13.1611	8.80581	22.4175	16.5683	12.9255	2.78384	4.17391	3.15717	1606-95	0.103384	0.0695785	0.103475	0.0996887	0.731524	4.63778	1.17249	0.72334	0.51997	0.219001	0.0657002	0.453749	1.61332	1.51755	0.290166	0.0904516	0.396723	0.511087	0.0922375	1.3007	0.328072	1.88773	0.15043	0.121495	0.131882	0.0833071	0.162918	4.27627	4.60827	1.07764
Chidham White Chaff	2016	Chidham White Chaff-2016	Chidham White Chaff	1790	1	b	Chidham White Chaff-2016-b	15.1746	0.381302	1.45182	13.8861	9.52971	23.3329	14.9749	11.3329	2.46785	3.55077	3.91727	1606-111	0.111096	0.0876132	0.0976296	0.0955258	0.680556	4.38706	1.28153	0.74604	0.520639	0.21746	0.065238	0.442677	1.63209	1.53955	0.316118	0.0927345	0.38837	0.519702	0.0857087	1.26335	0.310813	1.80215	0.146033	0.112638	0.127508	0.0806143	0.157852	4.29789	4.64663	1.08114
Chidham White Chaff	2016	Chidham White Chaff-2016	Chidham White Chaff	1790	1	c	Chidham White Chaff-2016-c	14.1295	0.279896	1.18407	12.6378	9.51913	21.7993	17.8276	12.7786	2.71956	4.13895	2.9856	1606-24	0.112419	0.0474081	0.0866347	0.102928	0.613151	3.9487	1.42387	0.735868	0.547608	0.189725	0.0569176	0.396534	1.47474	1.52937	0.315375	0.0853091	0.373416	0.509517	0.0937806	1.25636	0.281846	1.61632	0.14495	0.101741	0.117904	0.072177	0.144448	3.68011	4.02641	1.0941
April Bearded	2016	April Bearded -2016	April Bearded (Spring)	1838	1	a	April Bearded -2016-a	14.2883	0.247871	2.77912	10.564	6.32667	25.7899	15.0761	14.0453	2.82564	3.62138	4.43573	1606-73	0.0629104	0.0433931	0.089685	0.0299906	0.5407	3.83601	1.08383	0.65907	0.479658	0.210444	0.0631332	0.442932	1.27668	1.40374	0.227238	0.0832559	0.406108	0.462295	0.0737072	1.21866	0.363644	2.05605	0.148036	0.104915	0.133802	0.0855271	0.171665	3.97788	4.38316	1.10188
April Bearded	2016	April Bearded -2016	April Bearded (Spring)	1838	1	b	April Bearded -2016-b	14.1671	0.155792	2.15229	11.7117	7.09065	24.3304	16.2416	13.6319	2.72339	3.96321	3.83196	1606-113	0.132034	0.0651452	0.125148	0.0423986	0.592554	3.94631	1.13267	0.76987	0.522504	0.277358	0.0832075	0.536932	1.42216	1.50835	0.228995	0.0889491	0.466807	0.480988	0.0987144	1.48044	0.475313	2.68391	0.177487	0.12864	0.166303	0.10468	0.218729	4.65619	4.64864	0.998378
April Bearded	2016	April Bearded -2016	April Bearded (Spring)	1838	1	c	April Bearded -2016-c	13.6833	0.205135	2.4737	11.1075	6.84504	24.7108	16.0372	14.0833	2.95953	3.83793	4.05651	1606-39	0.096989	0.0624078	0.10724	0.0309467	0.563608	3.77743	1.13412	0.765943	0.499528	0.247938	0.0743815	0.505082	1.45343	1.45328	0.227464	0.0847791	0.443359	0.481647	0.0855582	1.31985	0.428391	2.43454	0.161093	0.118234	0.154399	0.0983966	0.202537	4.51674	4.78383	1.05913
Red-Fife	2016	Red-Fife -2016	Red-Fife	1842	1	a	Red-Fife -2016-a	14.2919	0.208189	1.3827	11.2797	6.55993	26.9395	14.5545	13.4612	2.38884	3.52657	5.4069	1606-46	0.159171	0.0949302	0.132314	0.0556991	0.787038	4.66437	1.5655	1.01604	0.643239	0.310153	0.0930458	0.599263	1.67827	1.69404	0.246964	0.0805692	0.411743	0.478542	0.093878	1.66487	0.438846	2.51368	0.170099	0.119675	0.154723	0.0966641	0.20667	5.07084	4.83789	0.95406
Red-Fife	2016	Red-Fife -2016	Red-Fife	1842	1	b	Red-Fife -2016-b	17.174	0.320136	1.21214	9.83189	5.66471	26.4286	14.8274	13.7047	2.59245	3.49371	4.75033	1606-114	0.139089	0.0817594	0.119753	0.0622093	0.935461	5.10137	2.01809	1.09631	0.700191	0.26376	0.079128	0.527242	1.76635	1.74623	0.28665	0.0850652	0.399838	0.533364	0.089532	1.52034	0.35251	2.07368	0.14946	0.11505	0.134061	0.0822177	0.176032	4.48321	4.36845	0.974402
Red-Fife	2016	Red-Fife -2016	Red-Fife	1842	1	c	Red-Fife -2016-c	14.9624	0.264896	1.36871	11.4163	7.16525	27.0387	13.7675	13.1994	2.42649	3.30874	5.08157	1606-18	0.121602	0.0770222	0.121476	0.0604496	0.795463	4.73754	1.63292	0.959815	0.635989	0.265628	0.0796885	0.538264	1.62062	1.59687	0.251226	0.0830786	0.402703	0.538437	0.0904331	1.49789	0.368201	2.13585	0.149945	0.11041	0.138705	0.0872263	0.18094	4.65162	4.69238	1.00876
Browick	2016	Browick -2016	Browick	1844	1	a	Browick -2016-a	13.0142	0.392526	2.37405	15.2894	9.19872	20.0461	16.8698	11.2438	4.39433	4.12711	3.04987	1606-76	0.122719	0.0813639	0.103578	0.105685	0.734223	5.91282	1.92237	1.00332	0.672608	0.252368	0.0757104	0.49507	1.80331	1.84627	0.280647	0.0768315	0.406492	0.613628	0.111969	1.54255	0.364062	2.16345	0.15054	0.109716	0.149468	0.0911604	0.184883	4.73858	5.01697	1.05875
Browick	2016	Browick -2016	Browick	1844	1	b	Browick -2016-b	12.9855	0.229124	1.91909	15.897	9.65176	20.003	17.1632	12.3368	2.64875	4.30977	2.85599	1606-6	0.100736	0.0652843	0.0863009	0.0550989	0.734806	4.47453	4.44781	1.6293	1.12572	0.240283	0.0720848	0.510566	2.06443	2.71991	0.255525	0.0833567	0.358329	0.430039	0.0773268	1.25929	0.311517	1.8158	0.153772	0.103639	0.1296	0.0832801	0.165653	4.48279	4.85395	1.0828
Browick	2016	Browick -2016	Browick	1844	1	c	Browick -2016-c	13.3481	0.562164	5.38219	17.1152	9.56984	19.1284	12.9787	11.5487	2.49787	3.72383	4.14499	1606-71	0.106035	0.0540646	0.0952257	0.049533	0.66142	4.04618	2.18183	1.09118	0.746558	0.232253	0.069676	0.49438	1.69896	1.77834	0.235177	0.087963	0.376056	0.485537	0.0724006	1.23351	0.308458	1.79689	0.134361	0.111109	0.13014	0.0831371	0.164444	4.47276	4.87054	1.08893
Red Lammas	2016	Red Lammas -2016	Red Lammas (Lammas?)	1850	1	a	Red Lammas -2016-a	12.6813	0.240177	2.5584	14.8752	9.72994	22.368	14.3583	12.6206	2.96085	3.7196	3.88775	1606-93	0.126442	0.0887644	0.121873	0.0669728	0.533031	3.23536	1.49172	0.916565	0.573208	0.301854	0.0905563	0.5673	1.46566	1.61657	0.403873	0.0890328	0.491649	0.536866	0.118946	1.67759	0.518291	2.92569	0.193843	0.135702	0.184177	0.114799	0.239841	5.03528	5.0224	0.997441
Red Lammas	2016	Red Lammas -2016	Red Lammas (Lammas?)	1850	1	b	Red Lammas -2016-b	13.5933	0.270521	3.18941	13.644	8.33578	23.4798	14.7547	12.1596	2.81639	3.55853	4.19792	1606-36	0.133225	0.072072	0.120867	0.0623478	0.529222	3.10003	1.18553	0.814919	0.52103	0.295119	0.0885357	0.563701	1.38906	1.47606	0.340006	0.0856373	0.473321	0.514216	0.117983	1.72466	0.511374	2.89358	0.191048	0.130975	0.180179	0.11411	0.235902	4.97151	4.97915	1.00154
Red Lammas	2016	Red Lammas -2016	Red Lammas (Lammas?)	1850	1	c	Red Lammas -2016-c	13.1795	0.293537	2.68405	14.5468	8.61448	22.5296	14.7091	12.9125	2.86668	3.70962	3.95415	1606-68	0.112036	0.076345	0.106373	0.0768057	0.560769	3.10802	1.0513	0.752855	0.471401	0.261614	0.0784842	0.519403	1.34202	1.34298	0.424854	0.0859884	0.445222	0.585904	0.114503	1.65548	0.448109	2.55331	0.166191	0.12462	0.165369	0.10428	0.213443	4.70528	4.84474	1.02964
Red Standard	2016	Red Standard -2016	Red Standard	1905	2	a	Red Standard -2016-a	13.6338	0.390552	5.35565	13.2305	7.39728	21.9864	15.9931	12.1874	2.56277	3.79603	3.46645	1606-91	0.146634	0.0894195	0.112958	0.0555453	0.770064	5.08616	1.21324	0.831244	0.531383	0.267204	0.0801611	0.534886	1.60294	1.49571	0.183483	0.0819758	0.371908	0.456094	0.0832909	1.37882	0.385154	2.21813	0.160499	0.112717	0.146043	0.0926148	0.18891	4.90969	5.01304	1.02105
Red Standard	2016	Red Standard -2016	Red Standard	1905	2	b	Red Standard -2016-b	13.31	0.366927	5.72651	12.2694	7.27878	22.0317	15.8857	13.2136	2.77115	3.97751	3.16879	1606-104	0.165732	0.0836337	0.137374	0.0677608	0.829363	5.4021	1.30476	0.93988	0.592009	0.318398	0.0955193	0.593302	1.72747	1.60632	0.224236	0.0864548	0.433276	0.479943	0.100044	1.64875	0.464498	2.68502	0.185001	0.134349	0.165692	0.10583	0.218621	5.24625	5.22909	0.99673
Red Standard	2016	Red Standard -2016	Red Standard	1905	2	c	Red Standard -2016-c	13.73	0.378997	5.52433	12.82	7.15019	22.8925	15.0178	12.7658	2.65804	3.53415	3.52824	1606-32	0.14196	0.0630204	0.107052	0.0585312	0.660105	4.5428	1.18293	0.820998	0.517956	0.260458	0.0781375	0.50915	1.5261	1.44922	0.191687	0.0810247	0.373037	0.436419	0.0904386	1.46145	0.403873	2.30847	0.163868	0.114466	0.146661	0.093215	0.192285	4.47678	4.53923	1.01395
Little Joss	2016	Little Joss -2016	Little Joss	1908	2	a	Little Joss -2016-a	15.3721	0.328051	1.24997	15.5454	9.57948	20.1789	16.3851	10.684	2.64559	4.25651	3.77495	1606-55	0.131069	0.0773884	0.114998	0.049428	1.04854	4.60165	3.44348	1.53247	0.967625	0.243725	0.0731174	0.492373	1.78631	1.94639	0.411094	0.0988668	0.35541	0.540222	0.0570361	1.3762	0.293661	1.69037	0.136553	0.105946	0.123053	0.0797568	0.156561	4.31126	4.35337	1.00977
Little Joss	2016	Little Joss -2016	Little Joss	1908	2	b	Little Joss -2016-b	15.277	0.331101	1.37082	15.3977	9.12222	20.6738	16.2927	11.4983	2.33867	4.44881	3.24878	1606-19	0.196113	0.107905	0.14555	0.057945	1.07546	4.20569	2.58697	1.41651	0.83443	0.289358	0.0868075	0.547284	1.81733	1.61419	0.32955	0.0973928	0.334581	0.583194	0.0626811	1.42838	0.301129	1.77028	0.143837	0.112866	0.131505	0.0825399	0.167084	4.8447	4.66724	0.963369
Little Joss	2016	Little Joss -2016	Little Joss	1908	2	c	Little Joss -2016-c	14.9753	0.275883	0.855671	16.5261	9.726	20.4387	16.2156	11.1912	2.24697	4.04894	3.49968	1606-64	0.104311	0.0595747	0.0983937	0.0350563	0.828707	4.19396	3.0682	1.34202	0.891763	0.211303	0.063391	0.45477	1.61701	1.85601	0.377903	0.0966122	0.393172	0.492052	0.0662863	1.17876	0.308144	1.74718	0.133947	0.105142	0.127208	0.0831994	0.160904	4.0764	4.33924	1.06448
Squareheads Master	2016	Squareheads Master -2016	Squareheads Master	1911	2	a	Squareheads Master -2016-a	15.0692	0.267738	3.44135	9.29964	6.66473	31.696	11.8039	10.3453	2.02923	2.58419	6.79868	1606-82	0.145788	0.0726738	0.120477	0.0532785	0.764591	5.50813	1.16158	0.759742	0.487324	0.264417	0.0793251	0.536233	1.63777	1.59793	0.326688	0.0937351	0.405847	0.491428	0.0816126	1.38008	0.393427	2.25054	0.160472	0.116792	0.146771	0.0901665	0.191341	4.36354	4.18416	0.95889
Squareheads Master	2016	Squareheads Master -2016	Squareheads Master	1911	2	b	Squareheads Master -2016-b	15.1773	0.322184	3.86203	9.1909	6.44049	32.2646	11.5031	10.0275	1.85919	2.47961	6.87306	1606-10	0.178096	0.0967142	0.136313	0.0599729	0.706606	5.42223	1.53495	0.996769	0.537431	0.304028	0.0912083	0.573277	1.73749	1.78042	0.23671	0.0841083	0.419261	0.518441	0.0985495	1.6249	0.505877	2.88246	0.186573	0.124881	0.168063	0.102672	0.22595	4.60595	3.9878	0.865794
Squareheads Master	2016	Squareheads Master -2016	Squareheads Master	1911	2	c	Squareheads Master -2016-c	15.0882	0.343234	3.50155	11.0545	7.13114	29.2471	12.2045	10.7923	2.01844	2.86625	5.75282	1606-108	0.137331	0.0827701	0.113803	0.0563775	0.851979	5.90729	1.36412	0.852678	0.50925	0.238327	0.071498	0.492216	1.6418	1.60062	0.314061	0.0868217	0.370862	0.503056	0.0817756	1.33738	0.363622	2.08571	0.136455	0.112556	0.138287	0.0877428	0.180407	4.11275	4.007	0.974287
Yeoman	2016	Yeoman -2016	Yeoman	1916	2	a	Yeoman -2016-a	13.7375	0.3078	1.17128	19.4438	10.4658	17.5505	16.861	10.8314	2.27307	4.48334	2.87452	1606-67	0.0876965	0.0729989	0.0847259	0.0308019	0.948089	4.57188	2.91957	1.21404	0.810209	0.189093	0.0567279	0.433918	1.83579	2.04412	0.460008	0.105193	0.430214	0.494379	0.0534752	1.01396	0.264845	1.52213	0.126571	0.112158	0.116104	0.078086	0.14355	4.05318	4.66365	1.15061
Yeoman	2016	Yeoman -2016	Yeoman	1916	2	b	Yeoman -2016-b	14.3741	0.306781	1.16606	18.933	10.1152	17.7844	15.965	11.1169	2.28426	4.55604	3.39819	1606-1	0.101222	0.0646455	0.0910503	0.0342163	0.924124	4.88369	1.94061	1.00479	0.671241	0.220479	0.0661436	0.46025	1.76305	1.74218	0.367691	0.0892787	0.332135	0.454856	0.0482434	1.12018	0.246803	1.43721	0.124446	0.0961033	0.111603	0.0711307	0.138098	4.36068	4.77321	1.0946
Yeoman	2016	Yeoman -2016	Yeoman	1916	2	c	Yeoman -2016-c	14.1882	0.353277	1.11167	18.2779	9.87618	17.1229	16.5621	11.5927	2.48276	5.16866	3.26375	1606-107	0.17003	0.11717	0.113374	0.0467348	0.964282	4.46141	3.16577	1.41298	0.874592	0.277859	0.0833577	0.541388	2.01101	1.9551	0.339669	0.0768304	0.238088	0.370693	0.0469632	1.18556	0.230008	1.36958	0.119427	0.0929485	0.112389	0.0736871	0.136156	5.1043	5.20634	1.01999
Holdfast	2016	Holdfast -2016	Holdfast	1935	3	a	Holdfast -2016-a	15.1541	0.272228	1.09294	17.9918	10.0355	18.2695	15.7928	11.2413	2.25176	4.27719	3.62089	1606-66	0.190341	0.126395	0.142488	0.0506888	0.944113	4.66684	2.53192	1.30723	0.832146	0.309657	0.0928971	0.583052	1.83228	1.79218	0.380487	0.080521	0.231903	0.360147	0.0487518	1.25281	0.275981	1.6128	0.119994	0.105381	0.119853	0.0783738	0.151921	5.24166	5.17688	0.98764
Holdfast	2016	Holdfast -2016	Holdfast	1935	3	b	Holdfast -2016-b	15.3917	0.366902	1.18917	18.6665	9.49962	17.3514	16.4943	11.4189	2.43408	4.64411	2.54338	1606-103	0.228065	0.15312	0.143422	0.0492669	0.97476	4.86779	2.45579	1.32021	0.82009	0.298846	0.0896537	0.563992	1.8546	1.66557	0.364654	0.0779127	0.241071	0.338355	0.0441518	1.12281	0.245414	1.45436	0.122461	0.0945285	0.11203	0.0707858	0.138356	5.20016	5.277	1.01478
Holdfast	2016	Holdfast -2016	Holdfast	1935	3	c	Holdfast -2016-c	15.7238	0.432641	1.43881	18.4319	9.7959	18.1528	16.1932	9.983	2.35879	4.36938	3.11976	1606-14	0.178526	0.154031	0.125279	0.0394638	1.03706	5.34708	2.23146	1.23996	0.757722	0.27105	0.0813149	0.527872	1.81572	1.63964	0.349115	0.0851036	0.240322	0.336699	0.0415446	1.08522	0.236732	1.40301	0.117108	0.0952395	0.108629	0.0706955	0.136591	4.93246	5.08936	1.03181
Einstein	2016	Einstein -2016	Einstein	2007	6	a	Einstein -2016-a	17.9943	0.853984	5.3925	13.6597	7.23177	20.2395	13.039	12.126	2.21593	3.67655	3.57092	1606-52	0.182264	0.172452	0.132824	0.116938	1.24727	8.1371	1.91427	1.73052	0.753102	0.331178	0.0993535	0.608404	2.02463	1.84573	0.554177	0.0710769	0.270954	0.666072	0.0632125	1.49989	0.259214	1.69551	0.123922	0.108302	0.129269	0.0784185	0.153717	5.6185	5.5108	0.980831
Einstein	2016	Einstein -2016	Einstein	2007	6	b	Einstein -2016-b	17.7267	1.00939	5.20526	13.0945	6.73976	20.6937	13.7217	11.7804	2.24203	3.86056	3.92608	1606-21	0.0995481	0.0853458	0.0904811	0.102545	1.19437	8.05843	1.72139	1.00671	0.657656	0.197914	0.0593741	0.446007	1.78972	1.65851	0.465267	0.0867457	0.418072	0.783306	0.0605057	1.33211	0.274118	1.69214	0.120863	0.108906	0.126302	0.077251	0.150883	4.29131	4.80757	1.1203
Einstein	2016	Einstein -2016	Einstein	2007	6	c	Einstein -2016-c	17.1861	0.738006	4.54555	13.6408	7.02889	20.7283	13.7254	11.9929	2.34315	3.60028	4.47056	1606-42	0.0835581	0.105946	0.101771	0.107586	1.17691	8.21895	1.90791	1.06899	0.680003	0.20961	0.0628829	0.457685	1.95856	1.76712	0.491293	0.0899319	0.456407	0.783616	0.0788912	1.35002	0.296249	1.86957	0.142849	0.122866	0.141164	0.0835926	0.164771	4.40173	4.84894	1.1016
Gartons 60	2016	Gartons 60 -2016	Gartons 60	1942	3	a	Gartons 60 -2016-a	13.2804	0.335767	2.71589	14.1883	8.60114	25.3249	13.2898	11.9866	2.36592	3.17947	4.73185	1606-96	0.110175	0.0612241	0.103338	0.0593199	0.660131	4.74197	1.36668	0.854401	0.552957	0.253307	0.075992	0.536704	1.54081	1.62884	0.263541	0.0814868	0.442597	0.486	0.0902591	1.37022	0.421795	2.4374	0.165682	0.117277	0.156023	0.0979524	0.20024	4.63014	4.66491	1.00751
Gartons 60	2016	Gartons 60 -2016	Gartons 60	1942	3	b	Gartons 60 -2016-b	13.94	0.240289	1.93504	13.0189	8.16397	25.9426	13.9157	12.8281	2.46929	3.29701	4.24928	1606-117	0.0961066	0.0505575	0.0961863	0.063776	0.597602	4.1652	1.03853	0.704948	0.489168	0.219997	0.0659991	0.499379	1.40546	1.51257	0.24722	0.0838719	0.432687	0.485096	0.0925986	1.31776	0.386482	2.2337	0.16444	0.116177	0.147016	0.094002	0.188775	4.35252	4.61818	1.06104
Gartons 60	2016	Gartons 60 -2016	Gartons 60	1942	3	c	Gartons 60 -2016-c	13.2775	0.2455	2.08225	12.3618	8.03651	26.1396	13.9444	13.9858	2.35482	3.34574	4.22602	1606-26	0.128952	0.0684068	0.106067	0.0677826	0.693494	4.11663	1.58982	0.94565	0.605685	0.28573	0.0857191	0.553496	1.53264	1.65928	0.235088	0.0809627	0.377525	0.440149	0.0942372	1.46489	0.415216	2.42415	0.166348	0.123459	0.152299	0.0970081	0.19776	4.67607	4.38943	0.9387
Victor	2016	Victor -2016	Victor	1947	3	a	Victor -2016-a	13.8453	0.402189	3.20057	14.5956	8.73086	21.5671	15.0947	12.2546	2.58197	4.09496	3.63211	1606-60	0.128157	0.0733424	0.110512	0.0579249	0.572273	4.01694	1.61112	0.928182	0.597025	0.285068	0.0855203	0.518341	1.60498	1.78378	0.212762	0.0740655	0.455629	0.484695	0.109443	1.51486	0.477706	2.79111	0.171318	0.131956	0.168884	0.104857	0.219491	4.51565	4.27744	0.947247
Victor	2016	Victor -2016	Victor	1947	3	b	Victor -2016-b	14.8827	0.170679	1.8974	11.6231	7.71932	23.6154	16.9168	12.2557	2.49822	4.39575	4.02501	1606-105	0.154408	0.101353	0.129152	0.0847722	0.802676	5.05499	1.66649	0.972998	0.634075	0.290292	0.0870877	0.534847	1.77725	1.66997	0.255984	0.080862	0.392143	0.49551	0.103781	1.49958	0.37771	2.23879	0.161701	0.125617	0.149529	0.0951072	0.189553	4.67835	4.47132	0.955747
Victor	2016	Victor -2016	Victor	1947	3	c	Victor -2016-c	12.6315	0.237085	2.12065	15.6728	9.65602	21.6074	14.5506	12.9455	2.57019	4.21657	3.79176	1606-53	0.125514	0.071075	0.108259	0.0605018	0.569846	4.43368	1.85824	0.950103	0.668986	0.244179	0.0732536	0.488543	1.6771	1.87268	0.259789	0.0911994	0.444666	0.534258	0.0949832	1.39816	0.377815	2.23604	0.150439	0.120263	0.149607	0.0951133	0.192093	4.32695	4.45293	1.02912
Cappelle Desprez	2016	Cappelle Desprez -2016	Cappelle Desprez	1946	3	a	Cappelle Desprez -2016-a	13.8597	0.298379	4.05877	13.837	8.21071	19.6654	18.3285	11.5034	2.75911	4.54535	2.93372	1606-9	0.120482	0.0844479	0.103645	0.051831	0.643511	4.94987	1.45328	0.886067	0.632962	0.272436	0.0817309	0.530021	1.65556	1.69372	0.182855	0.0753978	0.349869	0.424323	0.0794644	1.45979	0.378506	2.18587	0.161024	0.104585	0.144556	0.0905492	0.185017	4.83042	4.89598	1.01357
Cappelle Desprez	2016	Cappelle Desprez -2016	Cappelle Desprez	1946	3	b	Cappelle Desprez -2016-b	14.3185	0.256551	3.366	13.9041	8.14713	20.6392	18.8411	10.6725	2.28499	4.43673	3.13325	1606-112	0.102627	0.0660411	0.0962419	0.049538	0.635349	5.30287	1.27648	0.791592	0.577912	0.233252	0.0699756	0.490505	1.63216	1.68913	0.20609	0.0818155	0.42605	0.50373	0.0894572	1.41278	0.378729	2.17312	0.150524	0.112566	0.143985	0.0910697	0.183492	4.40326	4.66483	1.0594
Cappelle Desprez	2016	Cappelle Desprez -2016	Cappelle Desprez	1946	3	c	Cappelle Desprez -2016-c	13.358	0.311015	3.89332	14.3924	8.78762	19.0411	19.4335	10.8431	2.45884	4.99596	2.48517	1606-5	0.132223	0.0747779	0.108	0.0571537	0.607484	4.58635	1.30444	0.865761	0.584543	0.276891	0.0830673	0.517924	1.53562	1.54589	0.173674	0.0711211	0.371133	0.470023	0.0863823	1.45955	0.403758	2.31971	0.154814	0.1084	0.147685	0.0951343	0.19209	4.56662	4.45429	0.975402
Steadfast	2016	Steadfast -2016	Steadfast	1952	4	a	Steadfast -2016-a	13.8846	0.270528	3.30191	15.7321	9.47489	20.1558	14.4461	12.1679	3.03672	3.90062	3.62881	1606-59	0.129562	0.0719005	0.12312	0.0760632	0.530721	4.05113	2.1181	1.03946	0.721684	0.2983	0.0894899	0.56247	1.64968	1.91848	0.241712	0.0847403	0.504373	0.535722	0.128001	1.57503	0.496384	2.86858	0.182191	0.138623	0.178625	0.112866	0.232021	5.17382	5.36902	1.03773
Steadfast	2016	Steadfast -2016	Steadfast	1952	4	b	Steadfast -2016-b	13.9065	0.236026	2.51159	14.9943	9.00216	22.9605	14.2282	12.9555	2.38062	3.60766	3.21694	1606-27	0.149859	0.0709931	0.115048	0.0816041	0.578508	3.97296	1.81701	1.03004	0.661694	0.285896	0.0857689	0.528625	1.575	1.60105	0.24556	0.0758975	0.421932	0.517053	0.115823	1.5406	0.410262	2.39628	0.151757	0.121966	0.158716	0.100241	0.204014	4.83415	4.7935	0.991593
Steadfast	2016	Steadfast -2016	Steadfast	1952	4	c	Steadfast -2016-c	13.2068	0.327852	3.40049	16.1614	9.77129	20.5675	14.0421	11.9784	2.81174	3.86172	3.87071	1606-56	0.1279	0.0722411	0.11922	0.0735632	0.502523	3.88355	1.93393	1.01618	0.698487	0.287365	0.0862094	0.53514	1.59006	1.88392	0.246353	0.0961208	0.507115	0.553421	0.12255	1.55504	0.502394	2.86958	0.18862	0.147548	0.176248	0.110955	0.228364	4.88601	5.04898	1.03335
Masterpiece	2016	Masterpiece -2016	Masterpiece	1954	4	a	Masterpiece -2016-a	13.6716	0.247928	1.54709	16.0248	9.56921	20.3011	16.1497	12.606	2.41175	4.34249	3.1284	1606-98	0.221124	0.113916	0.169372	0.111729	0.921999	6.56216	3.90788	1.43386	1.10708	0.323495	0.0970486	0.689567	2.61302	2.81668	0.438612	0.114598	1.02717	0.89881	0.193542	1.67748	0.42113	2.68375	0.16897	0.196887	0.175994	0.0879016	0.227492	5.20348	4.544	0.873263
Masterpiece	2016	Masterpiece -2016	Masterpiece	1954	4	b	Masterpiece -2016-b	14.4794	0.330215	1.74304	14.7656	8.83646	20.774	16.2307	12.7621	2.58624	4.46566	3.02656	1606-33	0.116543	0.0685199	0.100893	0.0573069	0.852843	4.27201	1.93645	1.05851	0.695749	0.220635	0.0661904	0.456859	1.55821	1.553	0.331117	0.0933499	0.332064	0.488007	0.0572175	1.22021	0.290995	1.66486	0.134504	0.1059	0.117614	0.0752479	0.150032	4.08285	4.29444	1.05182
Masterpiece	2016	Masterpiece -2016	Masterpiece	1954	4	c	Masterpiece -2016-c	13.4603	0.281633	1.86068	15.3972	9.63348	21.3945	15.5767	13.0269	2.62982	4.25467	2.48409	1606-54	0.197469	0.118806	0.131717	0.0630843	0.961195	4.33491	1.70821	1.10846	0.693668	0.29153	0.0874589	0.559936	1.65765	1.36805	0.276794	0.0785275	0.240434	0.440636	0.0478811	1.29345	0.256702	1.48597	0.123048	0.0954498	0.115159	0.075425	0.143616	5.05072	5.11448	1.01262
Viking	2016	Viking -2016	Viking	1956	4	a	Viking -2016-a	15.0202	0.604931	5.33068	16.1152	9.0366	19.7245	12.7922	11.5621	2.58242	3.51488	3.71619	1606-99	0.0927592	0.0697824	0.0931644	0.052772	0.642384	4.02574	3.93924	1.56091	1.01005	0.236752	0.0710257	0.470005	1.89404	2.34281	0.252516	0.0787307	0.368623	0.486452	0.0701284	1.20513	0.301797	1.79091	0.132077	0.103994	0.127822	0.0827095	0.161503	4.22208	4.50059	1.06596
Viking	2016	Viking -2016	Viking	1956	4	b	Viking -2016-b	14.4747	0.544556	5.14547	17.7358	9.77458	18.3284	12.5921	11.5006	2.81453	3.53864	3.55058	1606-106	0.137691	0.0880179	0.107064	0.0935818	0.863506	6.20662	2.24203	1.14445	0.742526	0.253575	0.0760724	0.489123	1.84785	1.82555	0.305259	0.0778271	0.338007	0.657623	0.0662241	1.4445	0.305406	1.80279	0.125374	0.104756	0.132397	0.0840846	0.162972	4.58084	4.78554	1.04469
Viking	2016	Viking -2016	Viking	1956	4	c	Viking -2016-c	12.8574	0.239962	2.01053	15.4574	9.5593	19.5701	17.2862	12.5257	2.85108	4.33788	3.30448	1606-38	0.137228	0.108522	0.106969	0.0927919	0.885285	6.30817	2.38456	1.14975	0.782128	0.251291	0.0753874	0.497381	1.96302	1.88913	0.34937	0.0831824	0.343401	0.563152	0.0893837	1.33253	0.275136	1.65182	0.114559	0.107038	0.128078	0.0797491	0.15471	4.74718	5.17421	1.08996
Dominator	2016	Dominator -2016	Dominator	1957	4	a	Dominator -2016-a	12.0276	0.182443	0.608631	18.2764	11.1705	17.6565	17.9169	12.4199	2.70241	4.51316	2.52547	1606-70	0.125593	0.0691087	0.0992731	0.0650618	0.518888	3.28108	1.28457	0.806412	0.531925	0.246036	0.0738108	0.484365	1.44245	1.35762	0.211966	0.0693879	0.352982	0.450055	0.0764256	1.28973	0.356236	2.05041	0.14774	0.101064	0.133442	0.0825203	0.171857	4.34799	4.51891	1.03931
Dominator	2016	Dominator -2016	Dominator	1957	4	b	Dominator -2016-b	11.9172	0.202084	0.774379	18.8968	12.0042	17.1108	18.1882	11.2121	2.51752	4.47395	2.70277	1606-120	0.101126	0.0766395	0.0987343	0.0611434	0.469052	3.47329	1.33755	0.76655	0.524493	0.212554	0.0637661	0.454594	1.44367	1.42294	0.276144	0.0862796	0.443284	0.565765	0.0916143	1.24288	0.388846	2.24152	0.157597	0.11001	0.144926	0.0896204	0.184281	4.24426	4.67239	1.10087
Dominator	2016	Dominator -2016	Dominator	1957	4	c	Dominator -2016-c	12.4692	0.227485	0.897373	20.2153	12.1105	17.2158	16.0427	11.4387	2.42199	4.16675	2.79423	1606-37	0.101806	0.0679425	0.0974508	0.0480692	0.643464	4.16523	1.1879	0.703391	0.512027	0.191787	0.0575361	0.431472	1.51017	1.35073	0.241676	0.088765	0.368518	0.47745	0.0614683	0.996087	0.270302	1.57638	0.122507	0.0975823	0.114346	0.0708698	0.142392	3.99128	4.5055	1.12884
Milfast	2016	Milfast -2016	Milfast	1958	4	a	Milfast -2016-a	16.3947	0.362899	2.46165	15.5762	8.64074	20.6899	14.4477	11.3664	2.21993	3.84865	3.9913	1606-61	0.113862	0.137271	0.0993633	0.0532721	0.903743	5.02553	1.98128	1.02527	0.650283	0.18416	0.0552479	0.443055	1.70608	1.63466	0.410182	0.0986121	0.373171	0.607107	0.0537708	1.14307	0.2731	1.58217	0.122126	0.104569	0.122521	0.0793293	0.14846	4.38318	5.07704	1.1583
Milfast	2016	Milfast -2016	Milfast	1958	4	b	Milfast -2016-b	15.2288	0.313018	2.50836	14.8794	8.70223	21.34	14.1398	11.9992	2.47166	3.96922	4.44827	1606-101	0.116245	0.135058	0.106073	0.0529135	0.888866	4.89144	1.62792	0.866051	0.586303	0.187052	0.0561157	0.449388	1.6669	1.56751	0.37591	0.10915	0.401354	0.584687	0.0533693	1.08094	0.269185	1.57216	0.122747	0.106532	0.120829	0.0779124	0.147368	4.39076	5.11164	1.16418
Milfast	2016	Milfast -2016	Milfast	1958	4	c	Milfast -2016-c	14.6935	0.554406	2.65944	15.9865	9.49137	20.4165	14.4127	11.1846	2.39714	4.00323	4.20056	1606-17	0.100383	0.129627	0.0993283	0.0515525	0.935502	5.63868	1.52209	0.817903	0.579958	0.182157	0.0546472	0.457437	1.73687	1.65052	0.407471	0.102865	0.372036	0.521502	0.04982	1.03385	0.250113	1.47079	0.109978	0.100888	0.115521	0.0741955	0.139391	4.45684	5.3459	1.19948
Maris-Widgeon	2016	Maris-Widgeon -2016	Maris-Widgeon	1964	4	a	Maris-Widgeon -2016-a	13.4284	0.249717	1.60932	19.5728	10.5861	19.0036	14.8273	10.9204	2.25604	3.67814	3.86816	1606-44	0.110885	0.0853466	0.0956193	0.0443469	0.909786	5.83057	4.60227	1.75886	1.1165	0.217176	0.0651528	0.454375	2.24825	2.67909	0.406919	0.0954626	0.396247	0.490339	0.0685046	1.14319	0.284162	1.65271	0.121217	0.108995	0.128836	0.0846038	0.157948	4.44114	4.99961	1.12575
Maris-Widgeon	2016	Maris-Widgeon -2016	Maris-Widgeon	1964	4	b	Maris-Widgeon -2016-b	14.6575	0.313713	2.77903	17.8044	9.63685	19.4579	14.5465	11.4387	2.40359	4.06405	2.8978	1606-35	0.130789	0.122693	0.107376	0.0411688	1.01435	6.66184	2.30627	1.15924	0.761912	0.23784	0.0713521	0.515271	2.15201	2.00296	0.385187	0.0906991	0.331258	0.43986	0.0563303	1.18397	0.257273	1.51499	0.110435	0.103364	0.12404	0.0820748	0.151406	5.01592	5.45355	1.08725
Maris-Widgeon	2016	Maris-Widgeon -2016	Maris-Widgeon	1964	4	c	Maris-Widgeon -2016-c	14.9134	0.362999	2.81426	16.9834	9.24193	19.1389	14.8292	11.3876	2.48327	4.10276	3.74228	1606-72	0.121238	0.0917778	0.113472	0.0404208	0.890579	5.61095	1.74987	0.968651	0.653057	0.238959	0.0716877	0.514451	1.97321	1.897	0.335937	0.0974825	0.357924	0.431603	0.0680403	1.21131	0.308029	1.78013	0.133665	0.112889	0.135777	0.088388	0.168402	4.97484	5.30146	1.06566
Maris-Huntsman	2016	Maris-Huntsman -2016	Maris-Huntsman	1971	4	a	Maris-Huntsman -2016-a	16.6188	0.686458	3.32148	15.8525	8.26371	21.7667	13.1857	10.836	2.76948	2.96836	3.73082	1606-88	0.108904	0.121685	0.0928522	0.0773777	1.39726	8.97337	11.0447	3.62058	2.25966	0.242942	0.0728825	0.512797	3.45976	5.17013	0.708641	0.104355	0.406188	0.668932	0.0521689	1.31872	0.249941	1.48564	0.122005	0.111241	0.113086	0.0712867	0.140623	4.22499	4.84556	1.14688
Maris-Huntsman	2016	Maris-Huntsman -2016	Maris-Huntsman	1971	4	b	Maris-Huntsman -2016-b	15.546	0.474948	3.11602	15.9842	8.52687	20.7932	13.4488	11.3755	3.57559	3.39061	3.76825	1606-34	0.113526	0.136215	0.0882401	0.0838103	1.38951	8.90172	6.12351	2.35372	1.48012	0.226685	0.0680054	0.492686	2.65008	3.17815	0.697121	0.0990768	0.398105	0.701501	0.0542469	1.26788	0.214655	1.32923	0.108551	0.105943	0.109717	0.0693534	0.131379	4.26951	4.83796	1.13314
Maris-Huntsman	2016	Maris-Huntsman -2016	Maris-Huntsman	1971	4	c	Maris-Huntsman -2016-c	16.5329	0.590118	3.79274	14.9646	7.95083	22.0218	12.0291	11.8602	2.96999	3.0677	4.22007	1606-50	0.118466	0.139538	0.117009	0.0795817	1.31773	7.71824	9.59499	3.47112	2.05002	0.27597	0.082791	0.542839	3.28339	4.31136	0.674152	0.0959139	0.37153	0.642436	0.0587298	1.36868	0.272562	1.62092	0.131974	0.109279	0.121405	0.073373	0.150799	4.5939	5.02449	1.09373
Maris-Ploughman	2016	Maris-Ploughman -2016	Maris-Ploughman	1972	4	a	Maris-Ploughman -2016-a	14.9663	0.309016	2.1403	18.4288	9.78999	18.1356	14.469	11.8486	2.2314	4.45121	3.22985	1606-92	0.0962807	0.0888779	0.0955242	0.039683	0.78929	5.25171	2.54956	1.22756	0.77899	0.217615	0.0652844	0.47193	1.88345	1.83863	0.374458	0.0808495	0.314575	0.49433	0.046706	1.18112	0.245208	1.44858	0.10241	0.0958643	0.116009	0.0779784	0.144854	4.62828	5.04106	1.08919
Maris-Ploughman	2016	Maris-Ploughman -2016	Maris-Ploughman	1972	4	b	Maris-Ploughman -2016-b	14.791	0.286175	1.76	17.8394	9.71313	18.904	14.9045	11.7079	2.2092	4.61759	3.26709	1606-110	0.137263	0.0965111	0.137918	0.0521533	1.57898	5.32511	3.21459	3.75486	2.3727	0.264571	0.0980288	1.05493	3.46226	3.84859	0.492118	0.108675	0.249603	0.393139	0.0919597	2.14124	0.365035	2.15492	0.135923	0.128335	0.177099	0.1149	0.205682	5.26863	5.44088	1.03269
Maris-Ploughman	2016	Maris-Ploughman -2016	Maris-Ploughman	1972	4	c	Maris-Ploughman -2016-c	14.6493	0.346439	2.41865	17.5837	9.40895	18.6383	14.2059	12.0033	2.32797	4.49507	3.92237	1606-49	0.0913264	0.0809064	0.0989811	0.0340466	0.78649	5.08799	2.37437	1.12494	0.744012	0.203086	0.0609259	0.458824	1.87164	1.88845	0.384696	0.0881817	0.374447	0.527017	0.0537277	1.15925	0.264987	1.55246	0.109104	0.107878	0.125615	0.0827325	0.154294	4.39866	4.91141	1.11657
Avalon	2016	Avalon -2016	Avalon	1980	5	a	Avalon -2016-a	15.9469	0.570236	5.20236	18.5094	8.95124	20.6034	10.1096	10.414	1.84554	2.73893	5.10841	1606-87	0.0920077	0.142433	0.0886063	0.0618779	1.11165	8.16227	2.53344	1.20036	0.773626	0.196921	0.0590762	0.465319	2.05567	1.99739	0.383126	0.0907852	0.415265	0.61107	0.0536678	1.0687	0.24021	1.43601	0.115686	0.104998	0.116014	0.0742552	0.138698	4.2837	4.64854	1.08517
Avalon	2016	Avalon -2016	Avalon	1980	5	b	Avalon -2016-b	16.0695	0.646187	6.22742	18.8855	9.62938	19.1951	9.7088	10.2848	1.95167	2.73243	4.66931	1606-118	0.108748	0.130487	0.108004	0.0618707	1.17666	8.07502	2.39146	1.18698	0.738665	0.20837	0.0625109	0.48761	2.08382	1.9304	0.405433	0.102689	0.499596	0.711956	0.0645298	1.16468	0.292419	1.76367	0.147322	0.118846	0.1342	0.0815123	0.158597	4.48718	4.91753	1.09591
Avalon	2016	Avalon -2016	Avalon	1980	5	c	Avalon -2016-c	15.5061	0.653102	6.12407	18.9346	9.53691	19.619	9.59529	10.2374	2.06185	2.77063	4.96117	1606-16	0.141417	0.17165	0.117761	0.0733707	1.35556	8.42684	2.11523	1.19861	0.744114	0.271582	0.0814745	0.570559	2.15237	1.75597	0.40002	0.0854114	0.321599	0.600653	0.0483152	1.26985	0.230817	1.43138	0.114603	0.107522	0.115647	0.072013	0.136801	5.08507	5.09856	1.00265
Galahad	2016	Galahad -2016	Galahad	1983	5	a	Galahad -2016-a	14.6116	0.342551	2.83342	14.3417	8.20309	23.9049	12.7346	11.7682	2.09164	3.47676	5.69142	1606-45	0.0975958	0.0874239	0.0864471	0.0871459	0.81602	7.23371	1.34991	0.824484	0.592523	0.209916	0.0629749	0.472587	1.68305	1.54668	0.440161	0.0737601	0.337109	0.643506	0.0566199	1.25777	0.236393	1.4698	0.12103	0.0939697	0.110412	0.0706215	0.133695	4.38828	4.84539	1.10417
Galahad	2016	Galahad -2016	Galahad	1983	5	b	Galahad -2016-b	14.9264	0.355094	2.69462	15.5055	9.45591	22.1394	12.3409	12.1333	2.17312	3.18952	5.08623	1606-28	0.164514	0.117753	0.12826	0.103443	1.05329	7.52552	1.51512	1.00381	0.646752	0.272314	0.0816943	0.548074	1.85482	1.61083	0.420396	0.082048	0.367541	0.705283	0.0579598	1.42166	0.288985	1.73496	0.152833	0.136746	0.132254	0.0853713	0.157411	4.91142	4.90379	0.998445
Galahad	2016	Galahad -2016	Galahad	1983	5	c	Galahad -2016-c	16.1203	0.639787	4.0454	15.1403	9.2894	22.272	11.6212	10.9651	2.01505	3.01189	4.87952	1606-57	0.16426	0.109019	0.116071	0.0952812	0.811608	6.50348	1.67655	0.986053	0.677584	0.28815	0.0864449	0.576303	1.73897	1.75592	0.404519	0.069901	0.385235	0.555644	0.100863	1.53634	0.361983	2.18346	0.152244	0.116437	0.140613	0.0874225	0.17697	5.05655	4.98102	0.985063
Apollo	2016	Apollo -2016	Apollo	1984	5	a	Apollo -2016-a	17.4869	0.576232	3.81283	10.3155	5.60305	27.1415	13.0133	12.4094	2.09347	2.70407	4.84373	1606-81	0.13124	0.133207	0.116094	0.0994597	1.03812	7.63456	1.79908	1.12517	0.689916	0.264224	0.0792672	0.549607	2.18731	1.86928	0.289578	0.086876	0.575727	0.718019	0.133162	1.52698	0.381099	2.39858	0.160359	0.146061	0.155756	0.0856122	0.19897	4.94572	5.08922	1.02902
Apollo	2016	Apollo -2016	Apollo	1984	5	b	Apollo -2016-b	16.9949	0.679181	4.46543	11.4699	6.41407	26.0305	12.5732	11.7072	2.22248	2.883	4.56018	1606-7	0.0790681	0.0857436	0.0933331	0.0954617	0.856753	6.55407	1.33222	0.899644	0.574231	0.203204	0.0609611	0.453273	1.89967	1.71037	0.26665	0.0842392	0.460258	0.726516	0.0689238	1.4172	0.343925	2.05143	0.1496	0.128356	0.131279	0.0796227	0.171741	4.17243	4.52379	1.08421
Apollo	2016	Apollo -2016	Apollo	1984	5	c	Apollo -2016-c	16.2116	0.691793	4.65274	10.3571	5.93603	26.8114	12.7234	12.3804	2.44139	2.96405	4.83004	1606-80	0.157661	0.13388	0.120441	0.110353	0.834871	6.15129	1.41015	1.08374	0.623708	0.305046	0.0915138	0.578189	1.84565	1.70454	0.204374	0.071209	0.454793	0.551613	0.119249	1.75198	0.482757	2.8448	0.18424	0.130168	0.157225	0.0926772	0.220094	5.06455	4.88108	0.963773
Mercia	2016	Mercia -2016	Mercia	1985	5	a	Mercia -2016-a	17.3255	0.675254	4.11112	16.5195	8.38389	17.8887	15.0789	10.9259	2.19234	4.07699	2.82185	1606-85	0.0823588	0.0998041	0.0963532	0.0712614	0.956679	6.86199	2.62607	1.16671	0.822806	0.191197	0.0573591	0.456977	1.70702	1.81107	0.464683	0.0884672	0.391848	0.634574	0.0832998	1.23911	0.265975	1.56117	0.123293	0.110842	0.121245	0.079041	0.148148	4.35512	4.98282	1.14413
Mercia	2016	Mercia -2016	Mercia	1985	5	b	Mercia -2016-b	16.4392	0.499119	3.93465	15.2492	8.25681	19.1739	15.2385	11.0651	2.29625	4.07505	3.77216	1606-109	0.0977539	0.0818953	0.0984137	0.0788516	0.956644	7.1336	2.39583	1.18423	0.80424	0.22144	0.066432	0.465312	1.73615	1.83521	0.481506	0.0871507	0.41976	0.609726	0.100587	1.34637	0.330352	1.9038	0.137922	0.11675	0.136221	0.0867105	0.167828	4.47805	4.91676	1.09797
Mercia	2016	Mercia -2016	Mercia	1985	5	c	Mercia -2016-c	15.9589	0.638727	4.08999	17.1522	9.38538	18.1202	15.3814	10.4828	2.05851	3.86213	2.86975	1606-25	0.110088	0.0874342	0.0988472	0.0782308	1.03764	6.96652	2.81994	1.29945	0.844106	0.206745	0.0620235	0.456083	1.74334	1.82239	0.5183	0.0955526	0.420682	0.711919	0.0620211	1.28095	0.273853	1.59137	0.131976	0.112125	0.122796	0.0787045	0.148172	4.28414	4.85338	1.13287
Brimstone	2016	Brimstone -2016	Brimstone	1985	5	a	Brimstone -2016-a	14.3963	0.804814	5.03402	17.7277	9.74765	20.099	12.39	10.5317	1.93245	3.75644	3.57988	1606-41	0.11848	0.112789	0.0990036	0.120249	1.29031	8.9288	2.0663	1.13754	0.738833	0.239561	0.0718683	0.511023	2.29741	2.13191	0.71838	0.0748865	0.333385	0.765506	0.0550479	1.44724	0.245009	1.53927	0.12788	0.105829	0.113542	0.0678213	0.135281	4.60451	4.79711	1.04183
Brimstone	2016	Brimstone -2016	Brimstone	1985	5	b	Brimstone -2016-b	14.9301	0.98859	5.76792	17.2364	9.26225	19.4002	12.4622	10.4086	2.14224	3.73031	3.67127	1606-15	0.098163	0.114519	0.085355	0.111851	1.31438	9.40117	1.94873	1.05631	0.703453	0.174391	0.0523174	0.418613	2.27261	2.10495	0.802167	0.0869951	0.473095	0.936159	0.0662421	1.24765	0.220851	1.41414	0.118583	0.11803	0.120179	0.0720673	0.132966	3.95477	4.73538	1.19738
Brimstone	2016	Brimstone -2016	Brimstone	1985	5	c	Brimstone -2016-c	14.7392	0.75959	5.01937	17.4532	9.34232	19.5446	12.5516	11.4663	2.26452	3.52462	3.33467	1606-63	0.114542	0.0957389	0.0842201	0.111809	1.11976	8.75949	1.94823	1.0254	0.701176	0.201945	0.0605836	0.452975	2.12688	2.1334	0.665426	0.0780103	0.418461	0.768677	0.0788987	1.31972	0.27686	1.7271	0.136208	0.122167	0.124846	0.0764263	0.146212	4.19491	4.64505	1.1073
Flanders	2016	Flanders -2016	Flanders	1986	5	a	Flanders -2016-a	13.8082	0.418454	4.14101	16.4821	9.04059	17.8035	16.8835	12.0465	2.25426	4.66322	2.45873	1606-94	0.159042	0.130972	0.124582	0.0533197	0.731719	5.68365	1.23941	0.832686	0.584781	0.28337	0.085011	0.549721	1.76801	1.66296	0.275448	0.0836223	0.431715	0.479288	0.0962191	1.40313	0.404011	2.37207	0.155209	0.122224	0.158544	0.101211	0.199259	5.01631	5.06163	1.00903
Flanders	2016	Flanders -2016	Flanders	1986	5	b	Flanders -2016-b	12.61	0.399874	3.51688	16.3335	9.4627	18.1481	17.8965	11.3983	2.48875	4.69867	3.04671	1606-4	0.130834	0.114012	0.100868	0.0533012	0.622646	5.06891	1.38586	0.814095	0.595476	0.242446	0.0727338	0.496037	1.70113	1.64407	0.272928	0.0797663	0.420341	0.492516	0.0907719	1.25649	0.350321	2.06858	0.139741	0.112711	0.145367	0.0930932	0.180069	4.6096	4.98886	1.08228
Flanders	2016	Flanders -2016	Flanders	1986	5	c	Flanders -2016-c	12.929	0.331082	3.59609	15.8512	9.35329	19.0303	16.1569	11.9975	2.37951	4.60366	3.7714	1606-65	0.145257	0.124587	0.114584	0.0201086	0.34544	5.01005	1.07572	0.283714	0.331043	0.26548	0.078745	0.702149	1.655	2.72017	0.366552	0.146368	1.02537	0.866991	0.12234	0.681475	0.483808	2.72229	0.164625	0.145962	0.1835	0.115775	0.224399	4.47856	3.27061	1.00125
Hereward	2016	Hereward -2016	Hereward	1989	5	a	Hereward -2016-a	16.1273	0.62222	4.21562	17.4274	8.84933	20.1082	13.6532	10.8728	1.97943	3.45139	2.69317	1606-89	0.130083	0.1109	0.105319	0.0989736	0.912278	6.15661	2.17439	1.12498	0.739356	0.252456	0.0757369	0.502072	1.81521	1.82468	0.42651	0.0783059	0.387728	0.697451	0.0946542	1.55345	0.322296	1.90534	0.140619	0.105792	0.130533	0.0821592	0.163362	4.60371	4.80041	1.04273
Hereward	2016	Hereward -2016	Hereward	1989	5	b	Hereward -2016-b	14.8723	0.59971	4.65624	15.7181	8.57164	21.3032	12.7611	11.3219	2.22705	3.7768	4.19197	1606-102	0.100239	0.133049	0.0896749	0.0834315	0.901506	6.90449	1.93097	0.98396	0.701035	0.21283	0.0638489	0.453898	1.76826	1.80196	0.487243	0.0730754	0.280859	0.564299	0.0745711	1.29136	0.242707	1.42556	0.118462	0.0906873	0.104203	0.0677322	0.129491	4.14838	4.43082	1.06808
Hereward	2016	Hereward -2016	Hereward	1989	5	c	Hereward -2016-c	15.6661	0.471226	3.40163	16.213	8.87291	20.768	13.8119	11.1559	2.28741	3.73591	3.6161	1606-30	0.0911511	0.110021	0.0828606	0.0852405	0.944496	7.32887	1.86385	0.988727	0.679429	0.201413	0.060424	0.442612	1.88464	1.8749	0.551262	0.0821628	0.357092	0.73456	0.056545	1.40149	0.255441	1.51939	0.116951	0.0960847	0.113389	0.0715418	0.137353	3.94098	4.25729	1.08026
Spark	2016	Spark -2016	Spark	1991	5	a	Spark -2016-a	15.7634	0.495397	4.3468	16.5267	8.80839	24.3617	11.5662	9.0757	1.77992	2.5859	4.68979	1606-78	0.105422	0.1172	0.109507	0.0679554	1.34221	8.21638	3.01883	1.43835	0.876291	0.231734	0.0695201	0.507287	2.15396	2.12613	0.498795	0.101343	0.363393	0.545078	0.054839	1.3258	0.278729	1.6567	0.13179	0.109845	0.114474	0.0725076	0.148669	4.39864	4.50182	1.02346
Spark	2016	Spark -2016	Spark	1991	5	b	Spark -2016-b	14.7712	0.42749	3.53048	17.4988	9.20837	24.3574	11.0709	10.0428	1.9458	2.52522	4.62156	1606-100	0.107356	0.105682	0.0978951	0.0758605	1.19321	7.87331	3.0364	1.47891	0.889342	0.231903	0.0695708	0.495987	2.07343	2.11165	0.474872	0.0890115	0.323813	0.589356	0.0459976	1.39677	0.279518	1.61374	0.127315	0.0996932	0.107328	0.0682018	0.141442	4.29543	4.42767	1.03079
Spark	2016	Spark -2016	Spark	1991	5	c	Spark -2016-c	15.4257	0.485769	4.80937	14.6645	7.32854	25.5746	11.1095	10.5578	1.95412	2.78316	5.30689	1606-29	0.133474	0.107534	0.108849	0.0786589	1.30126	8.19631	2.99137	1.47771	0.8905	0.253253	0.0759759	0.522619	2.09355	2.11704	0.473894	0.0955805	0.359102	0.563041	0.0551685	1.38299	0.288672	1.70798	0.139374	0.110444	0.115614	0.0735319	0.150531	4.53018	4.50479	0.994394
Cadenza	2016	Cadenza -2016	Cadenza	1992	5	a	Cadenza -2016-a	18.0048	0.308574	2.37101	9.709	5.96933	26.7393	15.28	11.6184	2.17945	2.86863	4.95144	1606-75	0.170535	0.0911583	0.142794	0.104336	1.03528	7.05267	3.55079	1.61899	1.0463	0.316049	0.0948146	0.632804	2.52052	2.51239	0.524035	0.114203	0.855572	0.807727	0.170339	1.56711	0.413522	2.58148	0.184658	0.186635	0.172585	0.0890126	0.219741	5.0316	4.60362	0.914942
Cadenza	2016	Cadenza -2016	Cadenza	1992	5	b	Cadenza -2016-b	18.5897	0.959595	6.05204	13.0023	7.09391	24.0054	12.9031	9.36531	1.7334	2.43482	3.86032	1606-115	0.112439	0.17442	0.104938	0.105899	1.92299	11.0571	3.41732	1.62591	0.969985	0.200763	0.0602288	0.486944	2.34478	2.20612	0.656861	0.120081	0.464689	0.80795	0.0573853	1.38334	0.243454	1.45218	0.126417	0.116238	0.116102	0.0729541	0.138151	4.28504	4.78189	1.11595
Cadenza	2016	Cadenza -2016	Cadenza	1992	5	c	Cadenza -2016-c	17.1337	0.774416	5.47859	13.0103	7.41136	24.2861	14.377	8.9948	1.75724	2.77742	3.99909	1606-23	0.0889284	0.123134	0.0909558	0.0931304	1.49443	9.32195	2.3755	1.24955	0.776839	0.212084	0.0636253	0.492899	2.05075	1.8159	0.450762	0.0898347	0.316549	0.628034	0.046075	1.343	0.22529	1.31772	0.110113	0.0949198	0.103736	0.0674304	0.12683	4.31698	4.71087	1.09124
Consort	2016	Consort -2016	Consort	1993	5	a	Consort -2016-a	14.2866	0.538157	3.89363	14.5105	8.39387	20.0707	15.8998	11.7113	2.61653	4.44858	3.63029	1606-62	0.126125	0.108778	0.102081	0.0741593	0.752703	4.93378	1.35352	0.819544	0.534175	0.236503	0.070951	0.468763	1.58709	1.51215	0.451457	0.0738389	0.330309	0.498134	0.0839851	1.38233	0.318768	1.87565	0.136137	0.104063	0.122906	0.0802069	0.157789	4.2137	4.38276	1.04012
Consort	2016	Consort -2016	Consort	1993	5	b	Consort -2016-b	13.7057	0.444627	3.33616	14.6131	8.08818	20.4635	16.4217	12.4032	2.63255	4.28241	3.60889	1606-11	0.132405	0.0918944	0.102624	0.0844235	0.692347	5.01938	1.84272	0.995271	0.625914	0.246976	0.0740928	0.473415	1.5779	1.66318	0.418053	0.0695113	0.368711	0.57213	0.102613	1.52183	0.387596	2.27248	0.155833	0.105951	0.140283	0.0884176	0.181988	4.14909	4.1909	1.01008
Consort	2016	Consort -2016	Consort	1993	5	c	Consort -2016-c	13.0905	0.344207	2.54923	16.1528	9.1617	19.8752	16.0451	11.9649	2.59727	4.12541	4.09375	1606-58	0.1196	0.0890302	0.111585	0.092348	0.685795	4.79035	1.70815	0.98343	0.611971	0.26753	0.0802589	0.490485	1.5906	1.80449	0.452146	0.069402	0.347068	0.521386	0.0992421	1.60111	0.401939	2.28977	0.15802	0.106893	0.139782	0.0870403	0.182581	4.35592	4.17318	0.958048
Flame	2016	Flame -2016	Flame	1995	5	a	Flame -2016-a	14.3417	0.343408	2.97283	18.5668	10.4784	19.1345	14.1263	10.0281	3.01511	3.53791	3.45509	1606-90	0.1551	0.124204	0.111072	0.111308	1.14966	7.28157	5.33388	2.12829	1.24788	0.249386	0.0748157	0.513695	2.41729	2.73763	0.42673	0.0779909	0.27385	0.686833	0.0506909	1.46324	0.232759	1.4199	0.120821	0.103286	0.106778	0.06849	0.130543	4.57851	4.73815	1.03487
Flame	2016	Flame -2016	Flame	1995	5	b	Flame -2016-b	16.9909	0.601204	4.72912	15.692	8.4074	20.407	13.4109	10.6799	1.96334	3.77476	3.34338	1606-119	0.115734	0.107393	0.0996486	0.0871905	0.901297	6.80555	2.7926	1.28287	0.808273	0.226593	0.0679778	0.481261	1.94105	2.03821	0.366712	0.0740821	0.312267	0.620063	0.0685822	1.41517	0.283501	1.66522	0.121829	0.0984602	0.119732	0.0760143	0.150342	4.44506	4.63954	1.04375
Flame	2016	Flame -2016	Flame	1995	5	c	Flame -2016-c	16.0583	0.59527	4.24554	15.6708	9.00003	20.449	13.9298	10.6197	2.38164	3.54687	3.50302	1606-31	0.13899	0.127524	0.107143	0.102547	1.12644	6.98619	2.34146	1.28862	0.755315	0.224713	0.0674139	0.469444	1.88406	1.67526	0.370138	0.0800204	0.281936	0.778278	0.0410474	1.44768	0.209252	1.27293	0.111326	0.095437	0.103218	0.0640563	0.125368	4.24926	4.52531	1.06496
Malacca	2016	Malacca -2016	Malacca	1997	5	a	Malacca -2016-a	15.2488	0.507166	4.61198	15.4318	8.52302	20.0287	15.6635	10.7027	2.28275	3.92317	3.07635	1606-77	0.0838657	0.117324	0.0854037	0.0841433	1.14658	7.90659	2.25718	1.11501	0.719632	0.186963	0.056089	0.401096	1.96581	2.07233	0.32898	0.0825379	0.336282	0.827647	0.0421943	1.29197	0.214002	1.27388	0.11487	0.0941877	0.0995039	0.0634391	0.121584	3.44665	3.81396	1.10657
Malacca	2016	Malacca -2016	Malacca	1997	5	b	Malacca -2016-b	15.8788	0.592274	6.01766	14.6242	7.4235	20.406	14.7517	11.0051	2.33493	4.01772	2.948	1606-13	0.0969404	0.134769	0.0975311	0.0858447	1.10135	7.27149	1.7892	0.95945	0.644179	0.22013	0.0660389	0.45716	1.92162	1.94773	0.355749	0.0800441	0.324622	0.697683	0.0545037	1.38998	0.256935	1.51913	0.120847	0.0957187	0.111789	0.0704483	0.141054	4.0578	4.21386	1.03846
Malacca	2016	Malacca -2016	Malacca	1997	5	c	Malacca -2016-c	15.0473	0.613471	5.66497	13.6525	7.66035	20.6327	14.9812	11.8123	2.3658	4.14972	3.41963	1606-79	0.128352	0.155039	0.104805	0.0888085	1.2459	8.13021	2.04888	1.10948	0.704627	0.228401	0.0685202	0.462755	2.02341	1.96353	0.30038	0.0814184	0.346165	0.767204	0.0521391	1.38556	0.253087	1.54893	0.121182	0.0986757	0.114377	0.0707929	0.142999	4.03032	4.16783	1.03412
Solstice	2016	Solstice -2016	Solstice	2002	6	a	Solstice -2016-a	18.6921	0.633361	3.79135	14.099	6.8108	22.0332	14.2657	10.8928	2.15659	3.42983	3.19521	1606-97	0.0953035	0.103811	0.0887979	0.0738259	1.18717	9.41931	2.92766	1.33757	0.915486	0.204869	0.0614607	0.453592	2.1595	2.23836	0.474064	0.0957789	0.39162	0.67302	0.0560695	1.18679	0.238643	1.48398	0.115019	0.110452	0.114649	0.0710114	0.137365	4.16941	4.61224	1.10621
Solstice	2016	Solstice -2016	Solstice	2002	6	b	Solstice -2016-b	18.9234	0.9441	4.46659	13.9197	7.59946	21.603	14.0376	10.1823	1.91569	3.31215	3.09595	1606-116	0.108976	0.115302	0.112775	0.0866014	1.22549	9.21902	2.09633	1.24172	0.83241	0.249886	0.0749658	0.523225	2.17918	1.97997	0.413934	0.103514	0.455321	0.717167	0.0855515	1.40712	0.308166	1.95028	0.142039	0.131117	0.14252	0.0814482	0.171513	4.64461	4.75414	1.02358
Solstice	2016	Solstice -2016	Solstice	2002	6	c	Solstice -2016-c	18.4042	0.846525	3.99485	15.1594	8.03454	20.9853	13.9026	9.92258	1.92244	3.36326	3.46425	1606-2	0.131091	0.117895	0.102948	0.0854115	1.36742	9.56739	2.13179	1.20334	0.804567	0.240128	0.0720384	0.504472	2.0971	1.89835	0.439632	0.0948747	0.422559	0.711401	0.0732396	1.31487	0.261426	1.6504	0.130763	0.119896	0.129342	0.0742056	0.150883	4.47524	4.62037	1.03243
Xi 19	2016	Xi 19 -2016	Xi 19	2002	6	a	Xi 19 -2016-a	17.657	0.858872	7.14028	11.6062	6.10343	24.4232	14.4682	9.95696	1.66893	2.97606	3.14092	1606-74	0.0896031	0.0915255	0.0822748	0.0824034	1.39024	10.881	2.18245	1.15301	0.764377	0.201418	0.0604253	0.493324	2.20171	2.27626	0.367541	0.0870038	0.377226	0.680386	0.0540934	1.38233	0.269981	1.53615	0.118132	0.0991703	0.113023	0.0743896	0.139401	4.27944	4.63936	1.0841
Xi 19	2016	Xi 19 -2016	Xi 19	2002	6	b	Xi 19 -2016-b	17.3348	0.716824	6.29799	11.9733	6.53047	24.9137	14.9737	9.15015	1.74926	3.07323	3.28659	1606-22	0.122648	0.123858	0.0924948	0.0783851	1.528	11.0816	1.78048	1.04392	0.672194	0.232965	0.0698895	0.518011	2.27257	2.15726	0.334434	0.0826255	0.317236	0.591011	0.0488581	1.39015	0.254593	1.48198	0.133944	0.0946021	0.111448	0.0724676	0.135285	4.59394	4.8924	1.06497
Xi 19	2016	Xi 19 -2016	Xi 19	2002	6	c	Xi 19 -2016-c	17.1114	0.693608	5.53691	12.62	7.20754	24.9937	14.6404	8.97977	1.73229	2.95039	3.53397	1606-69	0.111953	0.112151	0.0918301	0.0794827	1.45649	10.977	2.90707	1.35096	0.867059	0.211191	0.0633573	0.494686	2.38877	2.4874	0.35764	0.093449	0.388563	0.653297	0.0572346	1.36189	0.282584	1.63581	0.127164	0.107063	0.121392	0.0767623	0.148778	4.30316	4.75243	1.1044
Robigus	2016	Robigus -2016	Robigus	2003	6	a	Robigus -2016-a	14.9461	0.62926	3.86079	11.6961	6.47207	23.3328	15.8266	12.6565	2.63609	4.37331	3.57037	1606-83	0.165887	0.122988	0.106961	0.09593	1.13418	8.97125	2.84223	1.37617	0.923919	0.279013	0.0837039	0.535678	2.58293	2.57705	0.281494	0.0670036	0.302456	0.600535	0.0574788	1.45316	0.239964	1.51832	0.120284	0.0955844	0.113159	0.0703591	0.140945	4.78346	5.10259	1.06672
Robigus	2016	Robigus -2016	Robigus	2003	6	b	Robigus -2016-b	15.5986	0.533473	3.89206	12.8298	6.72772	22.6374	14.4829	12.8105	2.69078	4.09358	3.7032		0.194756	0.134846	0.135755	0.115174	1.2087	8.9859	2.73206	1.92495	0.982791	0.40763	0.122289	0.6966	2.7014	2.93522	0.34179	0.0641978	0.177201	0.471652	0.0801134	1.81469	0.280845	1.74845	0.131105	0.0980275	0.118903	0.0744484	0.153521	5.89969	5.47803	0.928529
Robigus	2016	Robigus -2016	Robigus	2003	6	c	Robigus -2016-c	16.0574	0.699314	5.35166	11.0331	5.79796	22.1053	14.991	13.5222	2.50704	4.66454	3.27044		0.12323	0.0842187	0.0909812	0.0940922	0.912973	8.1568	1.93634	1.0063	0.72445	0.241209	0.0723627	0.475365	2.17759	2.25214	0.258438	0.0691537	0.352817	0.559981	0.0963871	1.41327	0.291189	1.78208	0.121005	0.100914	0.123675	0.0750546	0.155608	4.35656	4.66033	1.06973
Gallant	2016	Gallant -2016	Gallant	2009	6	a	Gallant -2016-a	16.656	0.607537	6.31802	12.3125	7.08797	25.9796	12.9268	9.09701	1.72461	2.67457	4.61538		0.119247	0.153261	0.114121	0.098331	1.53912	10.6726	3.02424	1.41412	0.88226	0.219753	0.0659259	0.51473	2.31527	2.24093	0.396931	0.106956	0.481945	0.951085	0.0712336	1.38413	0.290086	1.79243	0.135303	0.138773	0.140891	0.0843535	0.163538	4.53734	4.87065	1.07346
Gallant	2016	Gallant -2016	Gallant	2009	6	b	Gallant -2016-b	17.1554	0.597575	6.00497	13.0085	6.89504	26.329	12.5705	8.73622	1.63093	2.44922	4.62272		0.0805903	0.118537	0.0968689	0.0866487	1.25252	9.64861	1.87365	1.01914	0.672543	0.217424	0.0652272	0.49857	2.05189	2.07428	0.324327	0.0909249	0.39509	0.759613	0.0579186	1.37406	0.284464	1.66736	0.127055	0.105955	0.126219	0.078935	0.152878	4.51831	4.87825	1.07966
Gallant	2016	Gallant -2016	Gallant	2009	6	c	Gallant -2016-c	17.8503	0.711331	6.95303	10.878	5.73726	26.3165	12.5409	9.33428	1.80888	2.64467	5.22477		0.0921253	0.145642	0.102883	0.0929838	1.37071	9.61984	1.77215	1.06802	0.68776	0.251574	0.0754722	0.554772	2.15889	1.97199	0.329147	0.0937143	0.350344	0.71828	0.0559618	1.4447	0.287397	1.70932	0.133476	0.110326	0.129126	0.0796854	0.155941	4.92819	5.142	1.04338
Crusoe	2016	Crusoe -2016	Crusoe	2012	6	a	Crusoe -2016-a	19.1802	0.694122	5.12421	10.9395	5.29732	23.1778	13.5709	12.0082	2.74258	3.49319	3.77187		0.0913386	0.118347	0.0935797	0.112665	1.20933	9.22115	7.55206	2.76656	1.66649	0.221469	0.0664408	0.470473	2.91374	3.81888	0.363336	0.0898602	0.381344	0.790475	0.058521	1.56493	0.283546	1.65945	0.134177	0.104803	0.114989	0.0727608	0.147093	3.97976	4.19421	1.05388
Crusoe	2016	Crusoe -2016	Crusoe	2012	6	b	Crusoe -2016-b	17.977	0.735021	4.9087	12.4628	7.2362	22.7626	12.9328	11.1322	2.23126	3.43013	4.19115		0.128971	0.124981	0.096192	0.114924	1.10436	9.29369	2.53096	1.22906	0.84684	0.234564	0.0703691	0.487107	2.09899	2.31088	0.263285	0.0886337	0.424334	0.664256	0.0926119	1.52825	0.316846	1.88016	0.143262	0.123163	0.131008	0.0803193	0.162263	4.13599	4.22299	1.02104
Crusoe	2016	Crusoe -2016	Crusoe	2012	6	c	Crusoe -2016-c	18.2075	0.721657	4.85446	12.7077	7.07042	22.4855	13.3019	11.0448	2.40584	3.45186	3.74842		0.154286	0.165782	0.118368	0.118294	1.48263	10.1713	6.84939	2.77931	1.56058	0.307079	0.0921237	0.5816	3.14723	3.53364	0.294342	0.0698725	0.226891	0.626396	0.0449323	1.6849	0.238963	1.48235	0.111068	0.0898576	0.108024	0.0670962	0.138601	4.85405	4.73777	0.976045

## Sheet: Sheet2
	Year	Plot Number	Code				mg Adenosine per g	mg Tryptophan per g	mg Tyrosine per g	mg Fumaric acid per g	mg Raffinose per g	mg Sucrose per g	mg Maltose per g	mg beta-Glucose per g	mg alpha-Glucose per g	mg beta-Galactose per g	mg alpha-Galactose per g	mg beta-Arabinose per g	mg Fructose per g	mg Inositol per g	mg Glycine Betaine per g	mg Choline per g	mg Asparagine per g	mg Aspartate per g	mg Succinate per g	mg Malic acid per g	mg GABA per g	mg Glutamate per g	mg Acetate per g	mg Alanine per g	mg Valine per g	mg Isoleucine per g	mg Leucine per g	nMoles of Galactose equivalents in AGP per mg tissue	nMoles of Arabinose Equivalents in AGP per mg tissue	ratio nmolar equivalents ara/gal
1412-19	2014	19	2014-19	1-Chidham White Chaff-1412_19			0.144805	0.120496	0.116781	0.129137	0.594289	3.41186	1.2039	0.830908	0.602298	0.264117	0.079235	0.508777	1.68522	1.62228	0.274841	0.117546	0.485707	0.67499	0.152554	1.53084	0.451289	2.52867	0.208348	0.150428	0.16976	0.107355	0.211619	4.88562	5.0397	1.03154
1412-73	2014	73	2014-73	1-Chidham White Chaff-1412_73			0.119018	0.0853957	0.106791	0.143599	0.438117	2.82483	0.931218	0.719736	0.501971	0.239042	0.0717125	0.446906	1.5318	1.47468	0.269943	0.104023	0.451407	0.639618	0.137825	1.5358	0.430527	2.42487	0.223927	0.127443	0.161221	0.101655	0.202509	4.28857	4.48759	1.04641
1412-87	2014	87	2014-87	1-Chidham White Chaff-1412_87			0.120334	0.106568	0.106108	0.130473	0.43016	2.96546	1.09873	0.761859	0.555763	0.252696	0.0758087	0.46308	1.51365	1.62174	0.260868	0.108457	0.511868	0.6562	0.158152	1.54514	0.484709	2.72588	0.233647	0.138333	0.177106	0.109464	0.224083	4.49057	4.7283	1.05294
1412-23	2014	23	2014-23	2-April Bearded (Spring)-1412_23			0.156126	0.0922334	0.127864	0.071034	0.429245	3.56031	0.923425	0.846086	0.500276	0.320353	0.0961059	0.594792	1.42512	1.59779	0.213778	0.114768	0.609928	0.679356	0.155213	2.01699	0.676219	3.78258	0.248116	0.163186	0.209852	0.13162	0.286021	5.03314	4.80077	0.953832
1412-88	2014	88	2014-88	2-April Bearded (Spring)-1412_88			0.130499	0.0937655	0.123376	0.0760018	0.421039	3.50932	0.982537	0.815623	0.505739	0.285617	0.085685	0.547968	1.43881	1.59202	0.238085	0.11235	0.599701	0.736875	0.140914	1.87689	0.614565	3.47501	0.284341	0.158825	0.203087	0.12738	0.267746	4.77017	4.76886	0.999725
1412-33	2014	33	2014-33	3-Red-Fife-1412_33			0.121579	0.0788956	0.12089	0.103985	0.643246	4.06129	1.46137	0.962817	0.641958	0.276875	0.0830625	0.522565	1.52851	1.71973	0.294583	0.11887	0.619102	0.800263	0.150855	1.83984	0.593283	3.33046	0.220745	0.154617	0.191896	0.117479	0.25205	4.38257	4.28812	0.978449
1412-47	2014	47	2014-47	3-Red-Fife-1412_47			0.164276	0.0890784	0.132094	0.101285	0.681074	3.89666	1.36939	0.986891	0.613493	0.303352	0.0910055	0.552079	1.48634	1.52468	0.237725	0.0966032	0.464097	0.648506	0.136842	1.89408	0.518853	2.95149	0.194136	0.132905	0.177377	0.108461	0.232868	4.67452	4.27216	0.913924
1412-92	2014	92	2014-92	3-Red-Fife-1412_92			0.206244	0.127403	0.128407	0.111492	0.760074	4.01881	1.40618	1.02384	0.647346	0.304117	0.0912352	0.569556	1.5555	1.53035	0.237404	0.0942021	0.407443	0.646902	0.128028	1.81247	0.452774	2.6068	0.219563	0.132366	0.16825	0.103999	0.216166	4.94693	4.5876	0.927363
1412-32	2014	32	2014-32	4-Browick-1412_32			0.123637	0.0942714	0.104363	0.0921009	0.646371	3.59009	1.59419	0.937074	0.724391	0.265797	0.0797391	0.523535	1.56176	1.6998	0.278441	0.123292	0.547746	0.701944	0.13308	1.5722	0.459604	2.61482	0.183802	0.141543	0.171788	0.106629	0.216803	4.70838	4.90343	1.04143
1412-65	2014	65	2014-65	4-Browick-1412_65			0.161839	0.122152	0.121421	0.104959	0.828883	4.00161	1.58046	1.06467	0.754986	0.333781	0.100134	0.606011	1.75568	1.80536	0.271526	0.114092	0.449889	0.631549	0.138924	1.82989	0.47112	2.68029	0.22011	0.131682	0.17391	0.109234	0.221382	5.37408	5.2237	0.972017
1412-86	2014	86	2014-86	4-Browick-1412_86			0.128988	0.105809	0.118154	0.0944107	0.609723	3.54283	1.4546	1.00366	0.718213	0.30284	0.090852	0.566354	1.57938	1.79649	0.273849	0.124545	0.611032	0.749894	0.158076	1.81111	0.577937	3.268	0.263107	0.151036	0.198317	0.122366	0.256157	5.06576	5.0246	0.991876
1412-107	2014	107	2014-107	5-Red Lammas (Lammas?)-1412_107			0.186319	0.142655	0.151683	0.0944698	0.523256	3.36398	1.00641	0.931311	0.570793	0.372947	0.111884	0.670395	1.66196	1.65349	0.535955	0.139619	0.627764	0.798782	0.189605	2.1967	0.700887	3.97422	0.278689	0.173311	0.235797	0.145609	0.311516	5.94794	5.68475	0.955751
1412-15	2014	15	2014-15	5-Red Lammas (Lammas?)-1412_15			0.180763	0.159086	0.143125	0.0944121	0.60363	3.53957	1.15058	0.893986	0.568161	0.321407	0.096422	0.608595	1.6771	1.6127	0.457104	0.133464	0.615369	0.747931	0.166606	1.781	0.583087	3.3096	0.252888	0.161669	0.21291	0.130428	0.272422	5.45738	5.45136	0.998896
1412-78	2014	78	2014-78	5-Red Lammas (Lammas?)-1412_78			0.193718	0.0998365	0.151791	0.0937696	0.570697	3.3871	1.12413	0.939958	0.596344	0.363396	0.109019	0.649522	1.68018	1.69579	0.500831	0.139874	0.627772	0.772874	0.191653	2.12505	0.682769	3.85277	0.256376	0.174128	0.232266	0.145614	0.305461	5.87564	5.71658	0.972928
1412-102	2014	102	2014-102	6-Red Standard-1412_102			0.183103	0.106653	0.132506	0.127969	0.698476	4.60621	1.18266	0.987505	0.571401	0.323391	0.0970172	0.561626	1.60786	1.5136	0.214514	0.106369	0.460775	0.743745	0.152276	1.95584	0.52273	3.03007	0.219815	0.138065	0.183949	0.11537	0.245302	5.07966	4.84591	0.953982
1412-13	2014	13	2014-13	6-Red Standard-1412_13			0.157308	0.115894	0.131599	0.108325	0.702265	4.8938	1.56469	1.04262	0.670565	0.306976	0.0920927	0.584968	1.76524	1.81482	0.220391	0.114532	0.56226	0.747893	0.149557	1.75394	0.539527	3.06932	0.246804	0.150273	0.192269	0.120615	0.250276	5.37583	5.57383	1.03683
1412-79	2014	79	2014-79	6-Red Standard-1412_79			0.156573	0.110179	0.125673	0.111714	0.603281	4.72179	1.13217	0.86873	0.557226	0.29471	0.0884129	0.542303	1.54491	1.75026	0.193937	0.117181	0.566192	0.773684	0.16594	1.87096	0.587801	3.33453	0.255184	0.149312	0.195848	0.124002	0.261954	4.90961	4.91759	1.00162
1412-110	2014	110	2014-110	7-Little Joss1412_110			0.161441	0.14526	0.138064	0.0884936	0.975899	4.69349	2.19349	1.33275	0.86889	0.328732	0.0986196	0.577361	1.90959	1.88537	0.413037	0.136416	0.423457	0.59794	0.116393	1.77149	0.459782	2.50953	0.212668	0.132368	0.166008	0.102903	0.213526	5.24253	4.9512	0.94443
1412-5	2014	5	2014-5	7-Little Joss1412_5			0.173755	0.143624	0.136395	0.0892905	0.904382	4.44606	2.14696	1.16083	0.819749	0.289521	0.0868563	0.540025	1.7693	1.87052	0.420423	0.131036	0.445757	0.608089	0.115775	1.5782	0.412786	2.27099	0.224494	0.129432	0.157784	0.0989935	0.19937	5.02365	4.9748	0.990277
1412-51	2014	51	2014-51	7-Little Joss1412_51			0.15362	0.107569	0.119778	0.0910227	0.859746	4.27218	3.03476	1.43588	0.95268	0.303224	0.0909673	0.532491	1.76681	1.98526	0.349594	0.119514	0.396075	0.57146	0.114252	1.71514	0.427106	2.41308	0.174452	0.124348	0.157277	0.100679	0.203917	4.85952	4.69349	0.965835
1412-114	2014	114	2014-114	8-Squareheads Master-1412_114			0.248465	0.189256	0.161893	0.114035	0.88344	5.9909	1.48	1.11559	0.661422	0.38342	0.115026	0.673256	2.1343	2.05945	0.45767	0.137574	0.695205	0.919646	0.17845	2.04034	0.643964	3.81695	0.270169	0.192201	0.235167	0.133737	0.299066	5.67394	5.07325	0.894131
1412-6	2014	6	2014-6	8-Squareheads Master-1412_6			0.243592	0.199055	0.15843	0.0983464	0.836832	5.55192	1.34653	0.987761	0.602833	0.33422	0.100266	0.608392	1.94407	1.86087	0.424494	0.126738	0.637278	0.757074	0.144469	1.72819	0.532559	3.13365	0.245228	0.16787	0.196839	0.113957	0.250365	5.17304	4.74827	0.917886
1412-68	2014	68	2014-68	8-Squareheads Master-1412_68			0.225655	0.12915	0.144192	0.119783	0.912033	5.42884	1.17779	0.92726	0.507073	0.319825	0.0959475	0.56221	1.76498	1.76918	0.391274	0.125855	0.531209	0.780804	0.15819	1.83421	0.578666	3.37345	0.260692	0.170858	0.201474	0.117642	0.261885	4.70792	4.08907	0.868551
1412-75	2014	75	2014-75	9-Yeoman-1412_75			0.179854	0.168239	0.128799	0.0938134	0.895409	4.82244	1.65898	1.06387	0.773289	0.29709	0.0891269	0.554093	2.04973	1.94237	0.413454	0.136157	0.559843	0.70934	0.142528	1.63021	0.429691	2.47282	0.202389	0.145441	0.171022	0.102714	0.209605	5.22983	5.31073	1.01547
1412-8	2014	8	2014-8	9-Yeoman-1412_8			0.154372	0.159025	0.118875	0.0766462	0.750366	4.56819	1.60912	0.988068	0.702041	0.273978	0.0821934	0.526887	1.89439	1.83391	0.352539	0.131492	0.582647	0.690589	0.133529	1.55732	0.441097	2.55904	0.212554	0.137394	0.171229	0.105003	0.21196	5.10031	5.26494	1.03228
1412-98	2014	98	2014-98	9-Yeoman-1412_98			0.183217	0.153696	0.127258	0.0904438	0.867811	4.75545	1.78006	1.10529	0.763294	0.29096	0.0872879	0.536355	1.93747	1.79663	0.46386	0.128876	0.504804	0.672871	0.127876	1.57938	0.394583	2.26744	0.207335	0.135289	0.157613	0.0982627	0.196845	5.18857	5.25146	1.01212
1412-28	2014	28	2014-28	10-Holdfast1412_28			0.15891	0.145414	0.111906	0.0645308	0.716936	4.28308	1.6811	0.99856	0.69706	0.266734	0.0800202	0.492655	1.72233	1.63076	0.365547	0.118143	0.4384	0.539337	0.0938374	1.20811	0.378963	2.16174	0.167293	0.122288	0.144782	0.0914954	0.184405	4.75898	4.95028	1.0402
1412-80	2014	80	2014-80	10-Holdfast1412_80			0.155555	0.137326	0.128924	0.0775172	0.817522	5.0105	2.00645	1.10392	0.792316	0.281103	0.0843309	0.521575	1.82612	1.87338	0.414738	0.123743	0.468906	0.592689	0.107944	1.3329	0.40494	2.27938	0.203289	0.141591	0.152023	0.0941051	0.189769	4.92403	5.05462	1.02652
1412-97	2014	97	2014-97	10-Holdfast1412_97			0.11756	0.116175	0.106643	0.0649169	0.737447	4.76711	1.62402	0.986125	0.70931	0.242005	0.0726015	0.477275	1.72645	1.71254	0.348242	0.119426	0.453407	0.569938	0.0941985	1.2505	0.34431	1.9526	0.192302	0.120836	0.138128	0.0883617	0.17153	4.57041	4.89044	1.07002
1412-109	2014	109	2014-109	11-Einstein-1412_109			0.138869	0.171307	0.120347	0.105395	1.00565	5.62409	4.06214	1.67234	1.14192	0.285817	0.0857452	0.510957	2.21338	2.76404	0.508473	0.112314	0.457447	0.697256	0.109831	1.90409	0.44216	2.5276	0.208785	0.127743	0.160579	0.101923	0.20814	4.92002	5.28217	1.07361
1412-31	2014	31	2014-31	11-Einstein-1412_31			0.133175	0.143376	0.11821	0.118781	1.07168	5.32144	2.16813	1.20446	0.814514	0.275052	0.0825155	0.496776	1.82106	1.9006	0.607525	0.117026	0.408439	0.753247	0.107263	1.75547	0.387182	2.17204	0.173386	0.125383	0.148131	0.0941021	0.189468	4.80612	4.81988	1.00286
1412-42	2014	42	2014-42	11-Einstein-1412_42			0.174369	0.171415	0.125984	0.112161	1.04428	5.43498	2.42244	1.33899	0.882739	0.305825	0.0917474	0.546986	1.93789	2.01905	0.463511	0.113444	0.423715	0.705584	0.111792	1.88633	0.430783	2.4534	0.187887	0.131833	0.161705	0.102813	0.209357	5.22335	5.28531	1.01186
1412-101	2014	101	2014-101	12-Gartons 601412_101			0.191877	0.125459	0.1312	0.128582	1.02437	4.42695	1.32569	0.966276	0.587381	0.316683	0.0950049	0.544117	1.5849	1.63112	0.349338	0.107705	0.476085	0.743248	0.148954	1.94137	0.525361	3.07892	0.234942	0.145987	0.187162	0.112451	0.243001	4.63877	4.20608	0.906722
1412-37	2014	37	2014-37	12-Gartons 601412_37			0.16387	0.121702	0.128878	0.12347	0.750832	4.08127	1.16644	0.926514	0.58167	0.315775	0.0947326	0.569385	1.4962	1.51326	0.254858	0.103263	0.444857	0.676919	0.147478	1.83817	0.505173	2.88633	0.187987	0.1353	0.181938	0.111698	0.233184	4.93908	4.47837	0.906722
1412-41	2014	41	2014-41	12-Gartons 601412_41			0.168599	0.130067	0.132006	0.138308	1.14576	4.91124	1.14697	0.935489	0.549946	0.311705	0.0935114	0.553287	1.5463	1.55927	0.297084	0.100226	0.510993	0.801763	0.158657	2.03634	0.548403	3.23062	0.199318	0.151033	0.193878	0.117007	0.254245	4.72211	4.32334	0.915553
1412-18	2014	18	2014-18	13-Victor1412_18			0.174364	0.134092	0.123546	0.132069	0.643845	4.22938	1.5066	1.02998	0.646962	0.320803	0.0962408	0.544274	1.63076	1.65354	0.249571	0.0905893	0.430453	0.68401	0.151919	1.81978	0.482393	2.83406	0.21781	0.132926	0.17945	0.109848	0.231761	4.83155	4.48754	0.9288
1412-67	2014	67	2014-67	13-Victor1412_67			0.207456	0.127087	0.129453	0.147298	1.1057	5.64755	1.45099	1.03438	0.612056	0.28993	0.0869789	0.492077	1.76004	1.64733	0.304146	0.100549	0.418	0.760384	0.174467	1.747	0.451576	2.72638	0.225172	0.161363	0.187625	0.110343	0.231578	4.42665	3.9971	0.902964
1412-83	2014	83	2014-83	13-Victor1412_83			0.119194	0.0799078	0.111242	0.108353	0.73727	4.38426	1.48257	0.894021	0.598458	0.251517	0.0754551	0.469346	1.59803	1.76503	0.342003	0.115603	0.589362	0.841638	0.165582	1.67892	0.52617	3.02758	0.239143	0.153551	0.191514	0.115915	0.244114	4.22673	4.24871	1.0052
1412-106	2014	106	2014-106	14-Cappelle Desprez-1412_106			0.135284	0.12942	0.112972	0.0918756	0.561259	3.9378	1.11581	0.851929	0.561826	0.266256	0.0798768	0.491859	1.51981	1.51125	0.250824	0.109484	0.507942	0.735532	0.13185	1.63181	0.479893	2.78324	0.23298	0.132721	0.175085	0.106689	0.222827	4.44876	4.44992	1.00026
1412-43	2014	43	2014-43	14-Cappelle Desprez-1412_43			0.155781	0.140902	0.122272	0.0928956	0.756191	4.6755	1.33047	0.927138	0.643615	0.273095	0.0819286	0.513654	1.66481	1.58531	0.249855	0.111467	0.42921	0.633425	0.118197	1.54386	0.410308	2.32341	0.157586	0.123058	0.157961	0.0975092	0.19832	4.62697	4.61109	0.996567
1412-120	2014	120	2014-120	15-Steadfast-1412_120			0.169904	0.136499	0.111422	0.151543	0.596893	4.24967	1.27268	0.945877	0.621173	0.298851	0.0896553	0.528097	1.61003	1.55431	0.277584	0.106957	0.436776	0.779488	0.165747	1.74695	0.435846	2.51567	0.245974	0.132201	0.17102	0.107363	0.216817	4.99784	5.0747	1.01538
1412-2	2014	2	2014-2	15-Steadfast-1412_2			0.265174	0.182863	0.165227	0.158762	0.830989	4.78694	1.41494	1.14453	0.686205	0.366032	0.10981	0.60614	1.84075	1.58199	0.290026	0.10066	0.434091	0.769462	0.169406	1.87889	0.470923	2.70309	0.190295	0.14711	0.180746	0.112022	0.231649	5.61768	5.2957	0.942685
1412-54	2014	54	2014-54	15-Steadfast-1412_54			0.140674	0.0952185	0.112296	0.122498	0.569839	4.36922	1.9333	1.01201	0.705297	0.271623	0.081487	0.49897	1.71698	1.9879	0.295237	0.114335	0.513939	0.707986	0.186372	1.71551	0.49487	2.84996	0.22416	0.140825	0.178765	0.113203	0.229477	4.69867	4.8805	1.0387
1412-27	2014	27	2014-27	16-Masterpiece-1412_27			0.163459	0.129652	0.131804	0.0928318	0.713313	4.08612	1.86065	1.06144	0.766309	0.308916	0.0926749	0.55987	1.66069	1.98719	0.362256	0.127378	0.513076	0.681413	0.126386	1.66675	0.508793	2.82008	0.207164	0.140444	0.174793	0.109708	0.225028	4.95323	4.94901	0.999149
1412-44	2014	44	2014-44	16-Masterpiece-1412_44			0.164717	0.118836	0.132739	0.111499	0.897761	4.39469	1.89609	1.06821	0.745501	0.31495	0.094485	0.553528	1.69918	1.79968	0.305652	0.124414	0.554307	0.793507	0.153371	1.73978	0.513444	2.90021	0.187643	0.160609	0.184776	0.114947	0.234599	5.0381	4.86465	0.965572
1412-40	2014	40	2014-40	17-Viking1412_40			0.107157	0.220435	0.112741	0.129536	1.43966	7.38968	2.50351	1.35855	0.885689	0.244319	0.0732957	0.48767	2.06668	2.02091	0.629349	0.151977	0.43178	0.835285	0.0659015	1.55666	0.332184	1.72637	0.192117	0.130134	0.128837	0.0811859	0.160294	4.42318	4.57775	1.03494
1412-63	2014	63	2014-63	17-Viking1412_63			0.135144	0.114654	0.112145	0.122742	0.769968	5.23082	1.27562	0.921672	0.598363	0.278423	0.0835268	0.517321	1.7103	1.64504	0.22316	0.107148	0.394552	0.692153	0.13006	1.81512	0.405797	2.35025	0.203786	0.121397	0.159836	0.100311	0.204959	4.81742	4.95798	1.02918
1412-90	2014	90	2014-90	17-Viking1412_90			0.134713	0.108957	0.109614	0.124689	0.56249	4.70686	1.38773	0.876106	0.644002	0.269274	0.0807823	0.520087	1.61386	1.82017	0.260255	0.107767	0.534006	0.707885	0.145151	1.84033	0.51461	2.94585	0.227407	0.151681	0.18339	0.115149	0.234205	4.68036	4.89436	1.04572
1412-100	2014	100	2014-100	18-Dominator-1412_100			0.162027	0.161113	0.134893	0.114546	0.635291	3.78032	1.11036	0.932221	0.638109	0.320452	0.0961355	0.564608	1.71164	1.66491	0.301283	0.116932	0.564514	0.822535	0.159667	1.84197	0.584539	3.32902	0.247301	0.165711	0.203684	0.121538	0.258161	5.06927	5.00444	0.98721
1412-30	2014	30	2014-30	18-Dominator-1412_30			0.139478	0.12177	0.107166	0.115033	0.506753	3.17641	1.23312	0.882658	0.583243	0.257631	0.0772892	0.483024	1.59606	1.51958	0.322742	0.113043	0.531364	0.80188	0.131591	1.59559	0.484146	2.78247	0.190578	0.136677	0.179474	0.105936	0.227565	4.41818	4.56241	1.03265
1412-77	2014	77	2014-77	18-Dominator-1412_77			0.153723	0.141433	0.122916	0.106583	0.669324	3.83482	1.17508	0.903351	0.648767	0.283988	0.0851964	0.529428	1.71164	1.71872	0.38019	0.126661	0.593017	0.859057	0.139141	1.70759	0.54491	3.05941	0.240977	0.153261	0.198354	0.118519	0.247075	4.87862	5.15536	1.05673
1412-104	2014	104	2014-104	19-Milfast-1412_104			0.132741	0.129606	0.131391	0.0874725	0.743957	4.34149	1.67576	0.983571	0.709059	0.292181	0.0876543	0.53043	1.7555	1.99527	0.464307	0.167704	0.620882	0.757464	0.134136	1.80115	0.581323	3.16544	0.247342	0.168605	0.191214	0.119516	0.246313	4.92221	4.99706	1.01521
1412-36	2014	36	2014-36	19-Milfast-1412_36			0.139806	0.12721	0.128724	0.0838116	0.716728	4.16205	1.60941	0.955324	0.66197	0.280991	0.0842972	0.526862	1.7255	1.80635	0.387578	0.148597	0.577396	0.699143	0.127	1.66325	0.527639	2.92368	0.19949	0.157164	0.183769	0.112407	0.235223	4.86358	4.98915	1.02582
1412-52	2014	52	2014-52	19-Milfast-1412_52			0.160045	0.129829	0.140773	0.0979083	0.926026	4.36466	1.99328	1.15441	0.723217	0.324417	0.097325	0.558954	1.89363	1.90051	0.403603	0.153429	0.489929	0.649732	0.137116	1.84048	0.524275	2.94749	0.226371	0.155524	0.182559	0.114026	0.236896	5.15403	4.89079	0.948926
1412-108	2014	108	2014-108	20-Maris-Widgeon-1412_108			0.147034	0.10686	0.112035	0.0722022	0.701099	4.77235	1.96742	1.14056	0.778236	0.294452	0.0883357	0.531404	1.96001	1.94682	0.24389	0.10548	0.366757	0.450613	0.0930655	1.53048	0.370389	2.12213	0.183519	0.117258	0.150817	0.0981947	0.191452	4.98993	5.05385	1.01281
1412-34	2014	34	2014-34	20-Maris-Widgeon-1412_34			0.135287	0.0979188	0.12102	0.0716026	0.738819	4.71377	2.1229	1.14766	0.780133	0.292231	0.0876693	0.530901	1.91323	2.10421	0.342055	0.126789	0.513306	0.586972	0.120463	1.73351	0.503563	2.81867	0.188624	0.143055	0.183573	0.114888	0.234407	4.90982	4.81509	0.980706
1412-59	2014	59	2014-59	20-Maris-Widgeon-1412_59			0.14204	0.113077	0.110638	0.0754191	1.05321	5.82699	2.68611	1.40102	0.861616	0.278735	0.0836205	0.50187	2.18473	2.12145	0.315306	0.119543	0.315965	0.557986	0.0680937	1.52935	0.328143	1.86777	0.15834	0.114241	0.136369	0.0894729	0.172779	4.81051	4.815	1.00093
1412-119	2014	119	2014-119	21-Maris-Huntsman-1412_119			0.132475	0.174311	0.10723	0.123112	0.974953	5.60167	2.44934	1.34821	0.88663	0.274357	0.0823071	0.503535	2.02276	1.98619	0.538917	0.114475	0.359131	0.828575	0.0672319	1.68422	0.326173	1.8021	0.192696	0.109464	0.131896	0.082716	0.167755	4.67992	4.90082	1.0472
1412-22	2014	22	2014-22	21-Maris-Huntsman-1412_22			0.14135	0.163072	0.110308	0.126401	1.05874	5.69765	3.48208	1.64641	1.07691	0.283292	0.0849875	0.530042	2.1751	2.37811	0.65048	0.120412	0.400621	0.812725	0.103085	1.73547	0.357706	1.97555	0.154267	0.118671	0.138117	0.0870755	0.177126	4.65236	4.69553	1.00928
1412-58	2014	58	2014-58	21-Maris-Huntsman-1412_58			0.124532	0.150708	0.112619	0.107758	1.25229	6.12726	3.69229	1.61954	1.06482	0.26085	0.078255	0.478906	2.23183	2.50403	0.603951	0.135817	0.406149	0.693158	0.118574	1.69199	0.381987	2.10901	0.172055	0.132239	0.139404	0.0885225	0.179813	4.31642	4.42727	1.02568
1412-115	2014	115	2014-115	22-Maris-Ploughman1412_115			0.135598	0.100083	0.112825	0.0627911	0.882117	4.68437	2.39118	1.26051	0.829211	0.284644	0.0853931	0.504613	1.98604	2.01624	0.414793	0.1328	0.462403	0.546203	0.100425	1.56327	0.38176	2.18202	0.195217	0.130109	0.155621	0.0998995	0.196116	4.85145	4.84812	0.999315
1412-12	2014	12	2014-12	22-Maris-Ploughman1412_12			0.155334	0.103839	0.134914	0.0631595	0.781243	4.41901	2.23825	1.15506	0.81008	0.311499	0.0934498	0.54199	1.92961	2.09168	0.36001	0.133411	0.50907	0.525058	0.114346	1.52577	0.440521	2.49108	0.216148	0.13769	0.168965	0.107714	0.213637	5.01271	4.89466	0.976451
1412-48	2014	48	2014-48	22-Maris-Ploughman1412_48			0.138184	0.0838838	0.110265	0.0564492	0.626997	4.07151	3.19819	1.39879	0.966934	0.306718	0.0920153	0.537763	1.93167	2.27093	0.308345	0.113863	0.527571	0.533993	0.119843	1.63939	0.474871	2.72939	0.19508	0.137341	0.178093	0.113422	0.225054	4.9606	4.94538	0.996933
1412-39	2014	39	2014-39	23-Mega1412_39			0.152641	0.106385	0.123474	0.0956183	0.594812	3.98481	1.58634	1.03404	0.686627	0.296206	0.0888619	0.559924	1.85127	1.88626	0.413974	0.124827	0.595528	0.721589	0.127378	1.81712	0.522593	3.03028	0.220676	0.152831	0.186172	0.116266	0.245896	4.78036	4.59754	0.961757
1412-99	2014	99	2014-99	23-Mega1412_99			0.200766	0.172846	0.153298	0.0949193	0.680639	4.36213	1.6435	1.13836	0.758374	0.388501	0.11655	0.680197	2.059	2.10223	0.367195	0.130935	0.629242	0.701528	0.154642	2.17082	0.631246	3.61935	0.232187	0.177977	0.210604	0.133038	0.281318	5.69266	5.02116	0.882041
1412-113	2014	113	2014-113	24-Avalon-1412_113			0.157575	0.190552	0.121277	0.0914325	0.895838	6.0153	1.507	1.04677	0.707888	0.309639	0.0928918	0.56666	1.89193	1.95423	0.386567	0.117871	0.527613	0.686174	0.119361	1.76824	0.501451	2.87972	0.240309	0.142702	0.179616	0.110481	0.232132	5.01016	4.93993	0.985983
1412-24	2014	24	2014-24	24-Avalon-1412_24			0.145738	0.202718	0.113209	0.102099	0.9919	6.2447	2.15641	1.19718	0.795964	0.275552	0.0826655	0.526893	2.00877	1.96784	0.320874	0.114559	0.389425	0.712213	0.0879918	1.55584	0.358506	2.04506	0.170931	0.120198	0.142977	0.0910516	0.179914	4.79177	4.78144	0.997844
1412-46	2014	46	2014-46	24-Avalon-1412_46			0.157024	0.18667	0.125104	0.0934237	0.911918	6.11584	1.67569	1.13661	0.731897	0.333779	0.100134	0.584976	1.83923	1.83326	0.378699	0.102811	0.445453	0.628785	0.110218	1.83454	0.488094	2.80842	0.194701	0.131539	0.174531	0.107976	0.225478	5.08797	4.82835	0.948973
1412-3	2014	3	2014-3	25-Galahad-1412_3			0.16697	0.15944	0.125474	0.116607	0.67734	4.7259	1.14916	0.933545	0.631079	0.307579	0.0922736	0.577238	1.64831	1.65485	0.519519	0.102257	0.417085	0.632334	0.124846	1.94084	0.444546	2.55426	0.241348	0.126526	0.161089	0.100107	0.208714	5.08872	4.95256	0.973244
1412-61	2014	61	2014-61	25-Galahad-1412_61			0.150031	0.121621	0.109599	0.128228	0.648499	4.5251	1.21083	0.864197	0.58297	0.278939	0.0836818	0.517794	1.5785	1.61747	0.641796	0.0989254	0.358502	0.597175	0.125965	1.99113	0.392304	2.29246	0.179274	0.117162	0.149281	0.0932643	0.190282	4.61782	4.61567	0.999533
1412-93	2014	93	2014-93	25-Galahad-1412_93			0.161766	0.167385	0.121627	0.121983	0.667152	4.53341	1.21054	0.96226	0.634961	0.313413	0.0940238	0.559828	1.62744	1.67606	0.558124	0.0996507	0.417694	0.613743	0.130831	1.97668	0.457609	2.63725	0.220182	0.123305	0.162934	0.101866	0.212884	4.95279	4.69843	0.948644
1412-26	2014	26	2014-26	26-Apollo-1412_26			0.177288	0.190681	0.142833	0.112992	0.726093	4.79262	1.29259	1.21929	0.650977	0.359962	0.107988	0.651022	1.76854	1.75227	0.201076	0.100811	0.544485	0.621688	0.134993	2.09286	0.641674	3.62523	0.239947	0.147638	0.19038	0.113184	0.276708	5.48677	4.92759	0.898086
1412-45	2014	45	2014-45	26-Apollo-1412_45			0.161796	0.158386	0.111747	0.121577	0.689364	4.71307	1.02936	0.998274	0.577778	0.298109	0.0894327	0.545384	1.58199	1.46137	0.158227	0.080635	0.402341	0.569594	0.120752	1.64525	0.466064	2.6607	0.185832	0.116579	0.149947	0.0910833	0.213226	4.71514	4.47651	0.949391
1412-94	2014	94	2014-94	26-Apollo-1412_94			0.169098	0.182013	0.119275	0.114506	0.658359	4.73194	1.1912	1.02813	0.614201	0.300911	0.0902733	0.56003	1.6094	1.67768	0.200793	0.0917444	0.458957	0.570224	0.120806	1.89256	0.514259	2.90883	0.246613	0.126251	0.160791	0.0973575	0.228276	4.80131	4.6078	0.959696
1412-16	2014	16	2014-16	27-Mercia-1412_16			0.143682	0.138129	0.112445	0.112383	1.04852	5.28277	2.57636	1.36595	0.875122	0.266786	0.0800358	0.497785	1.73556	1.92504	0.397184	0.108625	0.407137	0.672933	0.116255	1.44276	0.382379	2.15361	0.219808	0.127305	0.145045	0.0917731	0.182045	4.43875	4.55784	1.02683
1412-76	2014	76	2014-76	27-Mercia-1412_76			0.153132	0.191054	0.142261	0.105603	1.11008	5.83513	2.59817	1.38474	0.951021	0.311329	0.0933988	0.562681	1.91875	2.25723	0.475136	0.13351	0.456424	0.711914	0.12171	1.86946	0.448003	2.48778	0.220158	0.142988	0.163681	0.103231	0.209551	5.04891	4.98794	0.987924
1412-84	2014	84	2014-84	27-Mercia-1412_84			0.154589	0.183178	0.130751	0.104298	1.0854	5.97045	2.44133	1.30699	0.878163	0.300383	0.090115	0.55002	1.86504	2.09118	0.498046	0.118085	0.417032	0.687313	0.114865	1.80787	0.422609	2.36464	0.225145	0.131183	0.156469	0.0972451	0.199672	5.0021	4.94867	0.989317
1412-1	2014	1	2014-1	28-Brimstone-1412_1			0.0812111	0.15866	0.0928702	0.118631	1.06573	6.77067	2.30869	1.25591	0.824749	0.23415	0.0702449	0.474383	2.1527	2.19775	0.81245	0.108129	0.386331	0.964919	0.0566776	1.64919	0.30853	1.74782	0.147397	0.111329	0.127895	0.0801792	0.161098	4.47572	4.79585	1.07153
1412-69	2014	69	2014-69	28-Brimstone-1412_69			0.193522	0.202448	0.131874	0.134671	1.18666	6.65995	2.57087	1.35154	0.870918	0.302607	0.090782	0.557774	2.13904	2.27453	0.67306	0.114527	0.373994	0.773781	0.110899	1.87336	0.370654	2.12207	0.204975	0.122266	0.143395	0.0897784	0.183178	5.0284	4.8908	0.972634
1412-95	2014	95	2014-95	28-Brimstone-1412_95			0.147193	0.168872	0.11679	0.127329	0.98461	6.64031	2.27458	1.21541	0.834415	0.295352	0.0886057	0.53954	2.09225	2.26978	0.833235	0.0971196	0.384052	0.659801	0.100989	1.8395	0.368401	2.09654	0.191747	0.114607	0.13967	0.0878915	0.181221	4.85687	4.7968	0.987633
1412-21	2014	21	2014-21	29-Flanders-1412_21			0.124988	0.144751	0.114891	0.0769262	0.586445	4.65542	1.2217	0.846576	0.664658	0.277694	0.0833082	0.51672	1.56338	1.68496	0.270892	0.11113	0.488533	0.598979	0.120589	1.70615	0.466586	2.66674	0.184611	0.136225	0.172687	0.110577	0.219401	4.71722	4.93248	1.04563
1412-81	2014	81	2014-81	29-Flanders-1412_81			0.133358	0.159182	0.131747	0.0846569	0.55217	4.4239	1.11035	0.931867	0.645715	0.328828	0.0986485	0.577287	1.56592	1.69189	0.25228	0.11257	0.589195	0.69929	0.143793	1.97136	0.61825	3.51814	0.236829	0.154799	0.209044	0.13069	0.272352	5.13439	5.01564	0.976871
1412-118	2014	118	2014-118	30-Hereward-1412_118			0.157228	0.311584	0.143689	0.102446	1.03906	5.67976	2.38162	1.38438	0.887628	0.362294	0.108688	0.597527	1.98653	2.12248	0.54414	0.112512	0.456439	0.737891	0.122911	1.99474	0.507266	2.89797	0.25155	0.142407	0.180635	0.110113	0.234038	5.48547	5.19884	0.947748
1412-4	2014	4	2014-4	30-Hereward-1412_4			0.133644	0.285494	0.117614	0.0935964	0.911462	5.21656	2.22954	1.17525	0.806216	0.264557	0.0793671	0.48597	1.83001	2.05541	0.455508	0.119518	0.477493	0.745	0.114014	1.68182	0.434419	2.42962	0.223393	0.130612	0.157796	0.0961072	0.201676	4.53486	4.62896	1.02075
1412-70	2014	70	2014-70	30-Hereward-1412_70			0.163287	0.20195	0.12391	0.103277	1.00796	5.20101	2.13503	1.22676	0.783577	0.297306	0.0891917	0.530034	1.90463	2.01038	0.485366	0.111114	0.387524	0.704985	0.125066	1.81524	0.414519	2.36772	0.244098	0.123933	0.152504	0.0939602	0.196672	4.88658	4.87782	0.998208
1412-38	2014	38	2014-38	31-Spark-1412_38			0.140752	0.204911	0.12033	0.0923505	1.02946	6.04161	2.39547	1.28031	0.836922	0.281041	0.0843124	0.526053	1.86838	1.98997	0.439014	0.126565	0.410421	0.630567	0.106095	1.61466	0.400021	2.2287	0.190476	0.125778	0.147286	0.09338	0.18961	4.70776	4.60745	0.978692
1412-91	2014	91	2014-91	31-Spark-1412_91			0.151219	0.179599	0.107298	0.0919673	0.930291	5.76586	1.75348	1.11207	0.704108	0.268463	0.0805389	0.527336	1.71351	1.69532	0.387105	0.112535	0.386428	0.625846	0.0980299	1.55476	0.377071	2.13065	0.217519	0.119197	0.143827	0.0904947	0.184125	4.6755	4.54496	0.97208
1412-25	2014	25	2014-25	32-Cadenza-1412_25			0.150298	0.248822	0.1291	0.140966	1.37162	7.44093	2.51079	1.45978	0.894138	0.297009	0.0891028	0.563479	2.10407	1.99359	0.573996	0.13624	0.429971	0.898579	0.0646874	1.77683	0.383065	2.08017	0.176702	0.141085	0.150338	0.0933125	0.187053	5.03028	4.82331	0.958856
1412-57	2014	57	2014-57	32-Cadenza-1412_57			0.140079	0.274642	0.120323	0.134078	1.59469	7.51298	2.68518	1.46779	0.906911	0.287547	0.0862642	0.528208	2.17494	2.02655	0.591766	0.138834	0.343657	0.776202	0.0677871	1.70682	0.339742	1.83932	0.164275	0.123862	0.133754	0.0835897	0.16699	4.79397	4.71378	0.983271
1412-89	2014	89	2014-89	32-Cadenza-1412_89			0.127099	0.128563	0.101594	0.126285	0.650483	4.8818	1.27462	0.879903	0.60053	0.259879	0.0779638	0.487353	1.60561	1.56486	0.243184	0.0952097	0.35485	0.660541	0.124192	1.75767	0.378153	2.16411	0.170267	0.114092	0.149884	0.0936182	0.189266	4.5042	4.59188	1.01947
1412-35	2014	35	2014-35	33-Consort-1412_35			0.199972	0.17447	0.128155	0.119406	0.845036	4.63495	1.35666	1.01158	0.612331	0.298798	0.0896395	0.502939	1.63735	1.48334	0.422336	0.0875668	0.360367	0.691728	0.109056	1.71472	0.382095	2.2544	0.159069	0.111432	0.146554	0.0928132	0.191389	4.49997	4.32107	0.960243
1412-56	2014	56	2014-56	33-Consort-1412_56			0.15877	0.185561	0.11885	0.113464	0.874249	5.05081	1.42311	0.97975	0.61722	0.281556	0.0844668	0.498156	1.7185	1.66482	0.486747	0.103658	0.371724	0.643466	0.13202	1.77865	0.41561	2.42378	0.179846	0.118339	0.152425	0.0959548	0.199446	4.4895	4.37028	0.973445
1412-82	2014	82	2014-82	33-Consort-1412_82			0.159313	0.18203	0.133261	0.104463	0.692716	4.63739	1.49179	1.07304	0.676423	0.32705	0.0981151	0.577784	1.67524	1.79952	0.407194	0.100856	0.492042	0.722894	0.142602	1.98574	0.561322	3.23791	0.245416	0.139904	0.18947	0.120024	0.250437	4.94027	4.69992	0.95135
1412-117	2014	117	2014-117	34-Flame-1412_117			0.128528	0.243631	0.108976	0.11711	1.01058	6.14437	2.00985	1.20508	0.782078	0.232244	0.0696732	0.450174	1.87848	1.92171	0.35581	0.126201	0.403062	0.989526	0.0621307	1.63372	0.334938	1.86923	0.195853	0.116985	0.134172	0.0839393	0.169985	4.25714	4.47417	1.05098
1412-20	2014	20	2014-20	34-Flame-1412_20			0.151406	0.226572	0.120948	0.114446	0.96042	5.81995	2.17579	1.26522	0.814944	0.275636	0.0826909	0.505594	1.87835	1.89205	0.32456	0.113919	0.370648	0.712037	0.106527	1.67702	0.366168	2.06519	0.183025	0.11944	0.143007	0.0878316	0.182378	4.65765	4.65674	0.999806
1412-116	2014	116	2014-116	35-Malacca1412_116			0.140844	0.197461	0.118484	0.0991214	0.976436	6.37011	1.68343	1.07419	0.712579	0.296073	0.0888218	0.511742	1.91581	2.08078	0.347442	0.121405	0.457435	0.762487	0.116492	1.90495	0.467422	2.60988	0.237542	0.1311	0.164919	0.0994679	0.214764	4.47402	4.37168	0.977126
1412-29	2014	29	2014-29	35-Malacca1412_29			0.122226	0.250563	0.115052	0.10558	1.08883	6.56197	2.0675	1.18726	0.791444	0.266048	0.0798144	0.472931	1.96506	2.06807	0.340308	0.120227	0.410049	0.918052	0.0843875	1.68237	0.358126	2.01124	0.16919	0.121399	0.137296	0.086256	0.179225	4.25327	4.26698	1.00322
1412-53	2014	53	2014-53	35-Malacca1412_53			0.135191	0.203104	0.11355	0.118181	1.18129	6.62102	2.32547	1.19266	0.8027	0.248195	0.0744584	0.453649	2.05789	2.18904	0.37328	0.131586	0.421049	0.809639	0.11648	1.71626	0.369859	2.06925	0.199332	0.128293	0.141782	0.0878444	0.181952	4.1371	4.28116	1.03482
1412-103	2014	103	2014-103	36-Solstice-1412_103			0.145749	0.185568	0.11244	0.0928428	0.966245	6.01687	1.98977	1.22214	0.842391	0.292042	0.0876125	0.529784	1.9103	1.94148	0.403161	0.109406	0.400333	0.691218	0.100385	1.61756	0.3667	2.07877	0.198795	0.12077	0.148958	0.092222	0.186984	4.80141	4.78798	0.997201
1412-74	2014	74	2014-74	36-Solstice-1412_74			0.0923341	0.157871	0.0926928	0.0965462	1.03178	6.35412	2.09906	1.18281	0.847354	0.220811	0.0662432	0.446181	1.90937	1.947	0.51689	0.117808	0.389621	0.8045	0.0591875	1.43755	0.300029	1.65965	0.173523	0.115893	0.126878	0.0776384	0.156204	4.1162	4.43806	1.07819
1412-9	2014	9	2014-9	36-Solstice-1412_9			0.159996	0.186932	0.129815	0.110558	0.941072	5.95654	2.0865	1.25138	0.848975	0.345039	0.103512	0.602015	1.96432	2.09797	0.408334	0.114004	0.468874	0.667493	0.131555	1.87551	0.497476	2.85802	0.230618	0.143418	0.180708	0.110704	0.231443	5.29921	4.9372	0.931686
1412-7	2014	7	2014-7	37-Xi 19-1412_7			0.159153	0.223304	0.135903	0.102117	1.15804	7.38833	2.164	1.27807	0.841198	0.320261	0.0960782	0.573994	2.07572	2.25186	0.406939	0.132234	0.466181	0.796444	0.112667	1.80437	0.446466	2.4542	0.216456	0.140997	0.163322	0.10175	0.206986	5.14407	5.11173	0.993714
1412-96	2014	96	2014-96	37-Xi 19-1412_96			0.223923	0.248587	0.143129	0.116095	1.22809	7.02722	1.9633	1.29896	0.823507	0.343308	0.102992	0.615248	2.141	1.94812	0.36613	0.110201	0.325374	0.71069	0.0945922	1.74314	0.341695	1.91172	0.190063	0.128532	0.145478	0.0944682	0.179355	5.59216	5.42858	0.970748
1412-10	2014	10	2014-10	38-Robigus-1412_10			0.126674	0.181011	0.117881	0.124956	0.71843	6.52877	1.41251	0.965396	0.696295	0.302216	0.0906648	0.552077	2.02493	2.1282	0.338452	0.0996285	0.512899	0.819955	0.141383	1.91075	0.499371	2.93898	0.220054	0.149588	0.180026	0.109566	0.233005	5.07012	5.3391	1.05305
1412-105	2014	105	2014-105	38-Robigus-1412_105			0.141221	0.206618	0.121034	0.136448	0.809739	6.64545	1.51719	1.04558	0.736057	0.317462	0.0952386	0.563101	2.15798	2.1144	0.358672	0.093695	0.400403	0.753075	0.134283	1.93127	0.404326	2.40183	0.193322	0.127804	0.162061	0.0995082	0.206712	5.22238	5.39948	1.03391
1412-55	2014	55	2014-55	38-Robigus-1412_55			0.166177	0.176229	0.128052	0.125663	0.740429	5.86165	1.21202	0.928492	0.586068	0.315479	0.0946437	0.557469	1.93643	1.85043	0.371712	0.105473	0.384665	0.645656	0.149797	1.82863	0.451094	2.64054	0.214136	0.132484	0.168306	0.103353	0.21815	5.06752	4.92933	0.972731
1412-17	2014	17	2014-17	39-Gallant-1412_17			0.155788	0.230472	0.123706	0.0940971	1.14067	7.22087	2.05281	1.23985	0.842673	0.298892	0.0896676	0.578195	2.04383	2.03888	0.328585	0.124464	0.376569	0.778606	0.0948308	1.59891	0.366698	2.00294	0.210901	0.124671	0.145866	0.0936004	0.183193	5.24491	5.34003	1.01814
1412-64	2014	64	2014-64	39-Gallant-1412_64			0.13763	0.174923	0.113468	0.0920891	0.940015	5.34606	2.46751	1.27625	0.837034	0.276865	0.0830594	0.500221	1.67531	1.97701	0.453233	0.111274	0.452425	0.693345	0.115755	1.77254	0.434914	2.49188	0.217247	0.12544	0.160477	0.101079	0.204756	4.57348	4.63782	1.01407
1412-85	2014	85	2014-85	39-Gallant-1412_85			0.151653	0.199155	0.127783	0.0820313	0.931091	6.71349	1.82624	1.16125	0.80412	0.324116	0.0972348	0.611568	1.95953	2.14667	0.304815	0.120878	0.415495	0.683011	0.105198	1.67221	0.439839	2.43937	0.233258	0.129651	0.16374	0.103871	0.208824	5.44069	5.43984	0.999843
1412-111	2014	111	2014-111	40-Crusoe-1412_111			0.154837	0.253019	0.118579	0.121579	0.932549	6.39116	1.98359	1.25097	0.837497	0.320449	0.0961347	0.568281	2.03933	2.07832	0.274828	0.110831	0.380063	0.659902	0.110867	1.98409	0.412863	2.33076	0.209317	0.120888	0.153147	0.0959144	0.1986	4.9551	4.71932	0.952418
1412-14	2014	14	2014-14	40-Crusoe-1412_14			0.162206	0.248386	0.129231	0.121899	0.899317	6.09502	1.91902	1.18422	0.790565	0.318369	0.0955107	0.570631	1.93844	2.02627	0.262662	0.118892	0.446881	0.658773	0.118307	1.90118	0.468943	2.61522	0.236012	0.132531	0.16636	0.101116	0.217105	5.00443	4.70453	0.940073
1412-50	2014	50	2014-50	40-Crusoe-1412_50			0.153476	0.186628	0.120732	0.133796	1.0634	6.29021	2.09835	1.25077	0.810702	0.302704	0.0908113	0.546049	1.96592	2.03815	0.324468	0.127835	0.427953	0.716643	0.12906	2.09077	0.447653	2.52703	0.197697	0.134083	0.161494	0.0995822	0.210027	4.7621	4.44671	0.93377
2015-31	2015	31	2015-31	1-Chidham White Chaff-2015_31			0.146146	0.0975265	0.117968	0.0945622	0.577622	3.31245	1.37265	0.832258	0.483872	0.251796	0.0755389	0.488924	1.48716	1.47676	0.312032	0.0870132	0.450006	0.669256	0.150018	1.81895	0.461783	2.61379	0.156915	0.137094	0.173239	0.108205	0.21926	4.62538	4.5854	0.991356
2015-34	2015	34	2015-34	1-Chidham White Chaff-2015_34			0.146337	0.104192	0.118835	0.0922246	0.552902	3.13974	1.44687	0.870746	0.508209	0.255658	0.0766975	0.486971	1.46595	1.46227	0.320438	0.0829595	0.45694	0.68641	0.145546	1.79978	0.461586	2.60974	0.147318	0.134338	0.172928	0.107515	0.218494	4.61456	4.56817	0.989948
2015-99	2015	99	2015-99	1-Chidham White Chaff-2015_99			0.139175	0.1057	0.113961	0.0981601	0.707735	3.66601	1.54725	0.867319	0.529255	0.240336	0.0721008	0.465634	1.59794	1.46869	0.345165	0.0878127	0.39999	0.710856	0.136984	1.65108	0.369868	2.12697	0.130682	0.124404	0.151034	0.0949667	0.18806	4.58543	4.63649	1.01113
2015-102	2015	102	2015-102	2-April Bearded2015_102			0.188274	0.0982031	0.14202	0.0554847	0.479198	3.56472	1.46804	0.959783	0.495892	0.330473	0.0991418	0.601139	1.40362	1.56103	0.217676	0.0880625	0.55717	0.645009	0.160401	2.12622	0.668927	3.78757	0.217461	0.167705	0.214466	0.135464	0.288514	5.17342	4.87046	0.941439
2015-110	2015	110	2015-110	2-April Bearded2015_110			0.143785	0.0989113	0.133545	0.0624353	0.464631	3.49794	1.37772	0.903085	0.470614	0.312277	0.0936831	0.560061	1.34151	1.53685	0.213218	0.0770123	0.508006	0.616934	0.149084	2.12361	0.609442	3.48018	0.196374	0.149179	0.19878	0.126286	0.268016	4.82461	4.49691	0.932078
2015-50	2015	50	2015-50	2-April Bearded2015_50			0.17642	0.0847446	0.130976	0.0605378	0.463272	3.3718	1.27233	0.86747	0.455234	0.304394	0.0913183	0.556897	1.3252	1.42996	0.222044	0.0807804	0.507882	0.633778	0.150773	2.0199	0.580263	3.31128	0.191135	0.152572	0.196854	0.125748	0.261569	4.88874	4.64784	0.950723
2015-33	2015	33	2015-33	3-Red-Fife 2015_33			0.167036	0.102416	0.130364	0.077071	0.870506	4.2881	2.27853	1.1125	0.689511	0.261494	0.0784482	0.512463	1.62883	1.77987	0.312831	0.0971666	0.578166	0.778267	0.134238	1.87411	0.514028	2.96015	0.170208	0.139405	0.182704	0.112681	0.239116	4.51143	4.57385	1.01384
2015-49	2015	49	2015-49	3-Red-Fife 2015_49			0.158256	0.09214	0.145029	0.0801992	0.970668	4.43599	3.82807	1.59147	0.965181	0.305699	0.0917097	0.572166	1.94913	2.39642	0.340515	0.101616	0.561682	0.761179	0.138899	2.02928	0.552123	3.15943	0.181477	0.143757	0.193018	0.118781	0.253935	4.99398	4.79124	0.959402
2015-7	2015	7	2015-7	3-Red-Fife 2015_7			0.18603	0.214361	0.14579	0.0736594	2.10607	7.28682	4.07153	1.96239	1.07572	0.281448	0.0844343	0.511431	2.57656	2.39845	0.713012	0.103189	0.387113	0.904336	0.0773011	1.65388	0.307371	1.86379	0.108754	0.130593	0.150947	0.0885434	0.181234	4.45345	4.36458	0.980045
2015-105	2015	105	2015-105	4-Browick 2015_105			0.160787	0.107252	0.121666	0.0897587	0.773423	3.74566	2.54989	1.21321	0.780791	0.284858	0.0854573	0.550075	1.69215	1.79636	0.328206	0.09443	0.491056	0.701862	0.132413	1.7339	0.434597	2.54544	0.148744	0.131278	0.166487	0.104064	0.21489	5.11613	5.08192	0.993314
2015-44	2015	44	2015-44	4-Browick 2015_44			0.138296	0.110946	0.126303	0.0933768	0.728505	3.61638	3.3064	1.39453	0.912038	0.295554	0.0886661	0.57366	1.80311	2.147	0.320757	0.0986717	0.544969	0.730011	0.146988	1.89761	0.506327	2.93616	0.170752	0.143257	0.184816	0.114905	0.238808	5.25203	5.20065	0.990218
2015-95	2015	95	2015-95	4-Browick 2015_95			0.153614	0.0942569	0.118887	0.0843453	0.858209	3.99612	4.0259	1.68248	1.03705	0.297753	0.0893259	0.576954	1.99791	2.34044	0.361456	0.0988718	0.525437	0.721539	0.134974	1.79983	0.478713	2.77984	0.156778	0.136822	0.178414	0.111928	0.231461	5.34875	5.41926	1.01318
2015-118	2015	118	2015-118	5-Red Lammas2015_118			0.204712	0.107405	0.146395	0.0753239	0.58953	3.33918	1.53753	0.977152	0.571822	0.342839	0.102852	0.6309	1.5448	1.58538	0.610945	0.103482	0.58077	0.664615	0.170251	2.1237	0.626052	3.57943	0.196498	0.164088	0.215004	0.134575	0.285241	5.6042	5.4399	0.970683
2015-64	2015	64	2015-64	5-Red Lammas2015_64			0.166445	0.197925	0.123845	0.0678349	1.46198	7.01144	4.42573	1.86178	1.08309	0.258188	0.0774564	0.49122	2.12877	2.47204	0.452105	0.0968226	0.417417	1.05284	0.107072	1.92766	0.368061	2.21336	0.132966	0.126217	0.148752	0.0940984	0.192778	4.38823	4.30607	0.981278
2015-89	2015	89	2015-89	5-Red Lammas2015_89			0.202659	0.132854	0.150031	0.0801499	0.611329	3.35387	1.37709	0.980844	0.531359	0.353443	0.106033	0.638143	1.5445	1.51542	0.618482	0.0992413	0.587043	0.676984	0.169057	2.12389	0.655413	3.72705	0.202101	0.161764	0.220961	0.136294	0.292966	5.63441	5.28802	0.938522
2015-113	2015	113	2015-113	6-Red Standard2015_113			0.179862	0.102612	0.130427	0.0748355	0.673117	4.75989	1.98559	1.04801	0.61212	0.291292	0.0873876	0.553001	1.66383	1.75731	0.226985	0.0984139	0.620338	0.833102	0.157128	1.89411	0.579827	3.36445	0.192155	0.158525	0.201564	0.126324	0.268147	5.11853	5.00579	0.977975
2015-36	2015	36	2015-36	6-Red Standard2015_36			0.182707	0.130543	0.140432	0.0858948	0.739552	4.85402	2.66784	1.34361	0.750039	0.315515	0.0946546	0.605915	1.81456	2.01519	0.225368	0.0942537	0.568461	0.823078	0.163547	1.92435	0.606909	3.48353	0.202007	0.158949	0.206192	0.129272	0.280439	5.47446	5.25801	0.960462
2015-71	2015	71	2015-71	6-Red Standard2015_71			0.163933	0.112638	0.143774	0.0752267	0.826466	5.29547	2.025	1.10192	0.630851	0.309922	0.0929767	0.575239	1.71422	1.80674	0.263862	0.10323	0.602445	0.849273	0.159148	1.99116	0.589274	3.40301	0.195866	0.161041	0.204187	0.129403	0.271057	5.2107	5.04645	0.968477
2015-15	2015	15	2015-15	7-Little Joss2015_15			0.165499	0.0906003	0.157717	0.0736933	1.52305	6.27283	3.51812	1.59257	0.950807	0.241971	0.0725914	0.503011	2.17529	1.96095	0.469313	0.136738	0.566621	0.896332	0.0861282	1.65382	0.375687	2.16855	0.135222	0.132493	0.151466	0.0916827	0.192843	4.60066	4.72081	1.02611
2015-24	2015	24	2015-24	7-Little Joss2015_24			0.144804	0.109961	0.12417	0.0666856	0.956078	4.28686	3.64046	1.61068	0.970647	0.261833	0.0785498	0.518599	1.83827	1.95294	0.457325	0.108652	0.459379	0.79527	0.107346	1.67249	0.385464	2.23714	0.136485	0.125393	0.155104	0.0981293	0.198204	4.92243	5.01458	1.01872
2015-77	2015	77	2015-77	7-Little Joss2015_77			0.159661	0.115478	0.127656	0.0656938	0.929746	4.20781	4.89124	1.96534	1.17826	0.273914	0.0821741	0.533638	2.01055	2.31181	0.424824	0.106031	0.468573	0.72693	0.111247	1.65697	0.402173	2.31188	0.14761	0.126852	0.158609	0.101775	0.205445	5.09144	5.2415	1.02947
2015-17	2015	17	2015-17	8-Squareheads Master2015_17			0.207878	0.129261	0.133264	0.0715217	0.808053	4.72593	1.64757	0.922969	0.481803	0.255591	0.0766772	0.494094	1.66106	1.60459	0.473195	0.10947	0.697379	0.98091	0.141445	1.73407	0.540918	3.12621	0.172793	0.161001	0.19641	0.11486	0.256511	4.24059	3.94863	0.931151
2015-21	2015	21	2015-21	8-Squareheads Master2015_21			0.244903	0.151265	0.179019	0.0786267	1.32513	6.35602	2.07993	1.16681	0.595553	0.324097	0.0972292	0.585299	2.09044	1.91867	0.581292	0.135751	0.695047	0.939362	0.148112	1.94671	0.612411	3.51807	0.202274	0.178429	0.210272	0.122137	0.280962	4.81422	4.12819	0.857499
2015-86	2015	86	2015-86	8-Squareheads Master2015_86			0.24893	0.13192	0.170926	0.0692047	0.825973	4.65104	1.65897	1.0437	0.498912	0.33568	0.100704	0.589028	1.68501	1.79847	0.446928	0.107794	0.672254	0.879959	0.154449	2.05027	0.69111	3.9357	0.213141	0.177976	0.225192	0.13367	0.304392	4.7892	3.94692	0.824129
2015-19	2015	19	2015-19	9-Yeoman 2015_19			0.311825	0.226338	0.161689	0.0872322	1.16371	4.55901	3.1076	1.60676	0.874644	0.361558	0.108467	0.627181	2.10409	1.75132	0.431329	0.081191	0.406615	0.74727	0.12206	1.83556	0.352637	2.13278	0.131801	0.120451	0.156287	0.0986409	0.193813	6.05528	5.68342	0.938589
2015-3	2015	3	2015-3	9-Yeoman 2015_3			0.16922	0.182568	0.145109	0.079722	1.39008	6.84208	2.61451	1.47507	0.764201	0.288951	0.0866854	0.548728	2.18668	1.97546	0.370337	0.104211	0.432692	0.841643	0.0659921	1.84753	0.427231	2.48243	0.153259	0.13149	0.150541	0.0918242	0.213162	4.86697	4.78948	0.984078
2015-81	2015	81	2015-81	9-Yeoman 2015_81			0.242465	0.186171	0.141989	0.0855999	1.1423	4.80264	3.90795	1.71137	1.00336	0.303731	0.0911192	0.576607	2.17465	2.03043	0.489115	0.0889184	0.427234	0.794781	0.13702	1.76794	0.315466	1.9307	0.118949	0.114377	0.145431	0.0921358	0.178219	5.71888	5.68736	0.994488
2015-37	2015	37	2015-37	10-Holdfast 2015_37			0.166495	0.120003	0.12042	0.0596502	0.813223	4.47648	4.27878	1.67625	1.03394	0.247197	0.0741592	0.495353	1.88786	2.20839	0.427217	0.0951776	0.4797	0.648761	0.109294	1.41824	0.383706	2.2274	0.133292	0.122302	0.14893	0.0948277	0.190865	4.71057	4.96626	1.05428
2015-6	2015	6	2015-6	10-Holdfast 2015_6			0.178684	0.0973446	0.175183	0.0853408	1.69683	6.04246	2.54438	1.29357	0.746552	0.293072	0.0879217	0.562983	2.16868	1.8216	0.413404	0.128672	0.625413	0.929753	0.119855	1.85025	0.444982	2.6209	0.148256	0.143912	0.174185	0.106493	0.227142	5.0171	4.82909	0.962526
2015-94	2015	94	2015-94	10-Holdfast 2015_94			0.253715	0.200595	0.163525	0.0682201	1.27209	5.34803	3.86883	1.81891	1.01335	0.300951	0.0902854	0.550613	2.02362	1.86764	0.449023	0.0968104	0.384568	0.607744	0.0845047	1.42373	0.310389	1.82087	0.113253	0.111227	0.133335	0.0843562	0.16783	5.23264	5.16432	0.986943
2015-1	2015	1	2015-1	11-Einstein 2015_1			0.178901	0.158897	0.154837	0.0655071	1.17755	5.87222	2.6642	1.35212	0.779052	0.276045	0.0828135	0.544577	2.25606	2.02055	0.611555	0.131372	0.735411	1.01659	0.127385	1.83237	0.45751	2.73306	0.156383	0.160046	0.184236	0.112315	0.240746	4.76046	4.72162	0.991841
2015-60	2015	60	2015-60	11-Einstein 2015_60			0.194289	0.234177	0.134396	0.106099	1.12516	5.68544	3.00953	1.57086	0.840984	0.279796	0.0839387	0.522153	1.92889	1.8309	0.81191	0.0696548	0.265654	0.917881	0.056048	1.76498	0.286828	1.74761	0.118337	0.110096	0.128085	0.082076	0.161517	5.08919	5.16392	1.01468
2015-65	2015	65	2015-65	11-Einstein 2015_65			0.203054	0.210143	0.146076	0.107105	1.57625	6.96871	5.11709	2.39439	1.21373	0.281983	0.084595	0.534494	2.41938	2.31279	0.930738	0.0819432	0.272999	0.979962	0.0487611	1.83256	0.264359	1.6097	0.112997	0.109047	0.123665	0.0778783	0.154175	5.16581	5.19628	1.0059
2015-107	2015	107	2015-107	12-Gartons 602015_107			0.163239	0.0849802	0.11773	0.0773761	0.82159	4.24046	2.95903	1.27502	0.761644	0.262957	0.0788872	0.517331	1.74763	2.06575	0.355678	0.100207	0.511067	0.726661	0.131935	1.76875	0.472034	2.75383	0.156042	0.142483	0.175175	0.109429	0.22719	4.56802	4.47172	0.978918
2015-25	2015	25	2015-25	12-Gartons 602015_25			0.16601	0.113739	0.130668	0.0785031	0.780566	4.13587	1.75173	1.04722	0.580028	0.302119	0.0906357	0.582656	1.55462	1.66755	0.33557	0.100869	0.54617	0.772653	0.152873	1.97126	0.57124	3.32383	0.195633	0.164052	0.201167	0.125407	0.264003	5.02488	4.70166	0.935677
2015-30	2015	30	2015-30	12-Gartons 602015_30			0.178048	0.108301	0.12146	0.071782	0.721997	3.98806	1.63128	0.975788	0.551991	0.264896	0.0794687	0.54224	1.52374	1.47923	0.297033	0.0935968	0.491928	0.759254	0.12919	1.749	0.464879	2.72781	0.165474	0.141398	0.177844	0.112017	0.230399	4.80147	4.62502	0.963253
2015-54	2015	54	2015-54	13-Victor 2015_54			0.145638	0.10497	0.112203	0.0929121	0.658384	3.93809	2.2343	1.15488	0.646993	0.259591	0.0778773	0.483719	1.65653	1.74379	0.331728	0.0942341	0.498667	0.857585	0.146096	1.84202	0.462983	2.73976	0.164413	0.139068	0.175293	0.10828	0.225686	4.37674	4.23923	0.968581
2015-61	2015	61	2015-61	13-Victor 2015_61			0.133395	0.085584	0.103438	0.0934718	0.759225	4.43083	1.73038	0.958895	0.573142	0.238218	0.0714653	0.458424	1.60112	1.6053	0.336381	0.094404	0.507209	0.80712	0.148055	1.81583	0.452777	2.65646	0.148903	0.135441	0.170595	0.105297	0.21799	4.19701	4.2128	1.00376
2015-73	2015	73	2015-73	13-Victor 2015_73			0.142537	0.111653	0.111434	0.0914707	0.78724	4.28761	2.14186	1.11514	0.663162	0.251746	0.0755239	0.478582	1.63787	1.61825	0.353507	0.0924041	0.442887	0.92733	0.105614	1.7573	0.389264	2.31429	0.137512	0.127808	0.158948	0.0994296	0.201928	4.47491	4.51615	1.00922
2015-114	2015	114	2015-114	14-Cappelle Desprez2015_114			0.145484	0.140713	0.117976	0.0854532	1.06521	5.81746	2.16739	1.1484	0.678252	0.250675	0.0752026	0.504875	1.81877	1.71033	0.339516	0.105347	0.458848	0.856186	0.126379	1.75983	0.416095	2.42991	0.153966	0.130337	0.161808	0.101605	0.206508	4.72512	4.72989	1.00101
2015-14	2015	14	2015-14	14-Cappelle Desprez2015_14			0.163735	0.102046	0.156192	0.0761825	1.39181	5.7962	4.04064	1.72991	1.04449	0.264142	0.0792426	0.525569	2.20827	2.13317	0.500158	0.129569	0.575316	0.86737	0.111734	1.69883	0.376226	2.20291	0.135593	0.134413	0.155415	0.0954515	0.196966	4.85724	4.93276	1.01555
2015-75	2015	75	2015-75	14-Cappelle Desprez2015_75			0.162839	0.216755	0.13365	0.0630172	1.43022	7.90826	4.15464	1.78919	1.07958	0.293412	0.0880235	0.58301	2.26906	2.52556	0.516567	0.102513	0.44272	0.772857	0.110361	1.70163	0.409619	2.36111	0.139274	0.139407	0.160727	0.101844	0.203429	5.15781	4.95056	0.95982
2015-104	2015	104	2015-104	15-Steadfast 2015_104			0.197136	0.156282	0.139685	0.10201	0.711363	4.24774	1.80732	1.01501	0.647005	0.313579	0.0940737	0.570032	1.72794	1.66788	0.344717	0.0949681	0.576854	0.858975	0.165743	1.87397	0.515251	3.03186	0.169922	0.162454	0.195567	0.121795	0.248034	5.37262	5.3563	0.996963
2015-28	2015	28	2015-28	15-Steadfast 2015_28			0.19086	0.0981093	0.138334	0.101402	0.554619	3.51845	1.77397	1.03306	0.6384	0.316223	0.094867	0.570772	1.57229	1.6196	0.350239	0.0937403	0.578443	0.895421	0.180392	2.09138	0.565178	3.25844	0.179182	0.158758	0.201417	0.124156	0.261565	5.29412	5.16918	0.9764
2015-39	2015	39	2015-39	15-Steadfast 2015_39			0.163887	0.0778116	0.105668	0.100239	0.577239	3.59475	1.72624	0.977267	0.585385	0.247444	0.0742332	0.483445	1.49866	1.42279	0.314159	0.0893016	0.467072	0.920581	0.148337	1.78561	0.407287	2.37153	0.139804	0.13753	0.163947	0.105339	0.206765	4.72058	4.9754	1.05398
2015-115	2015	115	2015-115	16-Masterpiece 2015_115			0.147981	0.0990373	0.126466	0.0754583	0.877181	4.29277	2.72006	1.24114	0.772699	0.263132	0.0789396	0.503904	1.64336	1.70821	0.40572	0.103964	0.469989	0.721614	0.119429	1.62878	0.409043	2.34314	0.145662	0.130197	0.156226	0.0992992	0.201714	4.74393	4.87929	1.02853
2015-87	2015	87	2015-87	16-Masterpiece 2015_87			0.145006	0.0920174	0.112562	0.081764	0.75676	4.09454	2.49846	1.19922	0.710026	0.242051	0.0726154	0.478901	1.54953	1.64332	0.371845	0.0946698	0.48647	0.764777	0.12828	1.68663	0.441151	2.5416	0.1458	0.126343	0.163234	0.101726	0.210187	4.50021	4.60569	1.02344
2015-96	2015	96	2015-96	16-Masterpiece 2015_96			0.152438	0.103433	0.131881	0.0731632	0.857618	4.38474	4.09113	1.59709	1.02809	0.27995	0.0839849	0.548869	1.84271	2.27205	0.413634	0.100057	0.499542	0.715294	0.126358	1.75204	0.463679	2.63178	0.1589	0.135137	0.170543	0.10771	0.220268	5.0998	5.20989	1.02159
2015-120	2015	120	2015-120	17-Viking 2015_120			0.128588	0.133211	0.103998	0.0691017	0.70373	5.09593	2.16855	1.00436	0.643853	0.239765	0.0719294	0.472301	1.65664	1.84629	0.289659	0.0825161	0.433502	0.729478	0.129389	1.79423	0.404177	2.3453	0.135063	0.121919	0.159003	0.0993189	0.202115	4.51286	4.70847	1.04334
2015-79	2015	79	2015-79	17-Viking 2015_79			0.162232	0.176186	0.122132	0.0820903	0.818991	5.46761	2.97626	1.28781	0.798975	0.279767	0.0839301	0.517138	1.82953	2.17076	0.346788	0.0851914	0.491869	0.829105	0.147152	2.05569	0.476439	2.74764	0.167531	0.134436	0.177291	0.112021	0.227868	4.79828	4.87384	1.01575
2015-83	2015	83	2015-83	17-Viking 2015_83			0.154648	0.182313	0.107352	0.0908576	0.922507	5.75806	3.80933	1.50905	0.91966	0.247829	0.0743486	0.477069	2.03977	2.33856	0.343623	0.0855379	0.40616	0.975477	0.127432	1.85664	0.354175	2.08487	0.120662	0.120543	0.152276	0.0944946	0.191073	4.53313	4.81162	1.06143
2015-103	2015	103	2015-103	18-Dominator 2015_103			0.142317	0.099921	0.10952	0.0851735	0.594423	3.37775	1.71615	0.930543	0.545218	0.226181	0.0678542	0.465671	1.5599	1.45588	0.330328	0.0976859	0.527591	0.905428	0.124086	1.67825	0.427501	2.52324	0.148594	0.128962	0.16625	0.0994924	0.21063	4.45126	4.66699	1.04847
2015-48	2015	48	2015-48	18-Dominator 2015_48			0.163854	0.164781	0.1202	0.0806772	0.595795	3.21472	1.25732	0.885998	0.517785	0.284821	0.0854464	0.532048	1.546	1.39766	0.340265	0.0981703	0.541966	0.854775	0.136368	1.88154	0.529642	3.06374	0.18216	0.142521	0.193058	0.115609	0.248063	4.92349	4.86452	0.988022
2015-88	2015	88	2015-88	18-Dominator 2015_88			0.148389	0.194695	0.121313	0.0744641	0.559743	3.14075	1.71177	0.987343	0.565559	0.262509	0.0787528	0.504541	1.57623	1.52603	0.380058	0.0975885	0.588179	0.866714	0.134711	1.78545	0.530733	3.07401	0.171078	0.14567	0.192444	0.116543	0.248966	4.60341	4.62556	1.00481
2015-38	2015	38	2015-38	19-Milfast 2015_38			0.159486	0.156385	0.131431	0.0624912	0.897135	4.74272	2.37953	1.14947	0.675236	0.275282	0.0825847	0.538139	1.69535	1.78858	0.38646	0.102977	0.499153	0.774302	0.114079	1.71025	0.468503	2.71718	0.163949	0.136023	0.173435	0.110383	0.223607	5.05912	5.16239	1.02041
2015-72	2015	72	2015-72	19-Milfast 2015_72			0.156583	0.121649	0.125804	0.055952	0.860707	4.34	2.77361	1.33283	0.758393	0.274532	0.0823597	0.529666	1.75277	1.78489	0.358271	0.100559	0.513965	0.788732	0.119432	1.75545	0.459678	2.67284	0.158274	0.13559	0.171535	0.108615	0.223372	5.09835	5.18416	1.01683
2015-92	2015	92	2015-92	19-Milfast 2015_92			0.223685	0.199243	0.16396	0.0745993	1.49188	5.90203	3.09879	1.49943	0.843915	0.305356	0.0916067	0.55773	2.02992	1.78664	0.466751	0.118163	0.390537	0.748012	0.0791303	1.62899	0.32373	1.91356	0.121236	0.121816	0.141976	0.0907782	0.176643	5.27919	5.1486	0.975263
2015-100	2015	100	2015-100	20-Maris-Widgeon 2015_100			0.144761	0.117578	0.126166	0.0522326	0.905266	5.45311	5.21576	1.90386	1.19191	0.293041	0.0879124	0.526576	2.27452	2.95172	0.333152	0.0940105	0.464484	0.544085	0.116912	1.74304	0.445118	2.61336	0.152667	0.134148	0.174763	0.113038	0.222236	5.0777	5.07044	0.998571
2015-101	2015	101	2015-101	20-Maris-Widgeon 2015_101			0.166584	0.140842	0.132617	0.059719	1.18829	6.2733	5.29091	1.98988	1.20218	0.26977	0.0809309	0.514359	2.45425	2.85014	0.41863	0.111949	0.451519	0.606119	0.105266	1.62322	0.373602	2.19456	0.131692	0.131589	0.159364	0.102953	0.200213	5.01429	5.18853	1.03475
2015-84	2015	84	2015-84	20-Maris-Widgeon 2015_84			0.191609	0.15575	0.140933	0.0646834	1.28995	6.17358	5.27315	2.13904	1.23289	0.326579	0.0979738	0.577306	2.54384	2.65594	0.427731	0.0868593	0.297495	0.512327	0.0943596	1.68749	0.324857	1.96579	0.112756	0.115787	0.146824	0.0948745	0.184949	5.53204	5.28545	0.955425
2015-108	2015	108	2015-108	21-Maris-Huntsman 2015_108			0.142618	0.195931	0.124469	0.0871015	1.23305	6.32888	12.6944	4.41	2.45883	0.29778	0.089334	0.532942	3.47332	4.98429	1.04582	0.096727	0.465519	1.02455	0.0934135	1.94299	0.408759	2.4065	0.144967	0.12915	0.160146	0.0993374	0.20657	4.64214	4.87347	1.04983
2015-51	2015	51	2015-51	21-Maris-Huntsman 2015_51			0.183187	0.156905	0.126624	0.0811455	1.09909	5.88628	13.4813	4.10337	2.57125	0.311331	0.0933994	0.568767	3.47964	5.77717	0.777143	0.0858801	0.375356	0.683103	0.12786	1.9481	0.387504	2.29131	0.143608	0.12259	0.152859	0.0954343	0.19825	4.9471	5.17533	1.04614
2015-80	2015	80	2015-80	21-Maris-Huntsman 2015_80			0.186084	0.226879	0.13859	0.0930887	1.34672	6.74314	16.514	5.23756	3.11231	0.334285	0.100285	0.586949	4.10051	6.55061	1.05654	0.0943184	0.403054	0.873206	0.13116	1.9899	0.402061	2.38066	0.156254	0.125904	0.158239	0.0981923	0.204548	5.09684	5.34147	1.048
2015-111	2015	111	2015-111	22-Maris-Ploughman 2015_111			0.165834	0.107247	0.127661	0.053937	0.931267	5.06519	6.69696	2.28293	1.43386	0.303089	0.0909266	0.541458	2.38929	3.371	0.399702	0.0993312	0.505053	0.592559	0.129371	1.86626	0.474409	2.73972	0.152604	0.139408	0.180638	0.115956	0.231442	5.07431	5.02261	0.989811
2015-68	2015	68	2015-68	22-Maris-Ploughman 2015_68			0.324155	0.209721	0.190542	0.0883825	1.68119	6.52238	7.64404	2.96151	1.63822	0.357105	0.107132	0.619993	2.88941	3.22482	0.514377	0.112603	0.436284	0.777601	0.0766696	1.87341	0.34606	2.08762	0.123325	0.132959	0.156628	0.102102	0.195707	5.80344	5.49238	0.9464
2015-70	2015	70	2015-70	22-Maris-Ploughman 2015_70			0.230729	0.15744	0.163229	0.0690104	1.27295	5.68282	7.15132	2.58008	1.57925	0.3861	0.11583	0.65719	2.68094	3.42535	0.412727	0.0899481	0.339302	0.526402	0.111506	1.98014	0.409273	2.43067	0.144111	0.129305	0.168115	0.107908	0.21475	5.97596	5.43844	0.910052
2015-106	2015	106	2015-106	23-Mega 2015_106			0.156852	0.135788	0.133106	0.0508297	0.609507	4.08603	2.79447	1.18667	0.793534	0.288153	0.0864459	0.54471	1.81209	2.19305	0.375288	0.100276	0.529627	0.675319	0.12836	1.90052	0.503973	2.92965	0.172838	0.144876	0.181609	0.114767	0.241195	4.78485	4.63763	0.969234
2015-2	2015	2	2015-2	23-Mega 2015_2			0.1791	0.134878	0.124777	0.0629559	1.64355	6.12956	3.87072	1.65176	0.972707	0.243933	0.0731799	0.488897	2.3139	2.10913	0.617717	0.12654	0.527077	0.885785	0.0725259	1.57967	0.297466	1.77493	0.114417	0.121756	0.138025	0.0860613	0.169932	4.7042	4.94218	1.05059
2015-90	2015	90	2015-90	23-Mega 2015_90			0.17285	0.157246	0.136403	0.0537963	0.641581	4.3129	2.74584	1.22262	0.767766	0.286637	0.085991	0.544647	1.87863	2.22773	0.423391	0.104855	0.597568	0.774267	0.132475	1.90043	0.530731	3.05771	0.172165	0.151023	0.190738	0.118576	0.252732	4.74295	4.59997	0.969853
2015-10	2015	10	2015-10	24-Avalon 2015_10			0.158157	0.201964	0.158027	0.100169	1.68841	7.74869	3.80024	1.8599	1.0151	0.27451	0.0823531	0.540821	2.33426	2.08014	0.982345	0.101433	0.309005	0.91321	0.0590532	1.795	0.288791	1.77448	0.108236	0.117863	0.132806	0.0814376	0.166972	5.12991	5.14813	1.00355
2015-46	2015	46	2015-46	24-Avalon 2015_46			0.126221	0.177135	0.113358	0.0704448	1.04029	6.50234	2.90034	1.29871	0.779833	0.236617	0.070985	0.481422	1.85738	2.08449	0.46	0.0963903	0.500369	0.789129	0.114774	1.62672	0.423629	2.48356	0.159453	0.130959	0.1611	0.102988	0.206746	4.30025	4.34942	1.01143
2015-56	2015	56	2015-56	24-Avalon 2015_56			0.159055	0.175944	0.125548	0.0774743	1.10252	6.64834	3.5647	1.54307	0.895783	0.262432	0.0787295	0.502325	1.9961	2.28841	0.376496	0.0959915	0.466996	0.774763	0.112953	1.72182	0.410984	2.42787	0.150971	0.133088	0.159466	0.0996985	0.202785	4.48664	4.34366	0.968132
2015-47	2015	47	2015-47	25-Galahad 2015_47			0.127071	0.157237	0.104348	0.101182	0.857762	4.74771	2.49347	1.12725	0.720244	0.242242	0.0726726	0.495477	1.61778	1.88197	0.936085	0.0925773	0.449509	0.909167	0.146641	1.89222	0.407129	2.36828	0.151896	0.124912	0.15325	0.0963273	0.198761	4.52413	4.64064	1.02575
2015-5	2015	5	2015-5	25-Galahad 2015_5			0.146351	0.133973	0.141667	0.0968255	1.31798	6.52839	2.55861	1.25367	0.758756	0.261318	0.0783954	0.524972	1.89478	1.88341	0.978051	0.113045	0.476994	0.974737	0.129765	1.97615	0.385169	2.28653	0.13249	0.134067	0.149739	0.0937422	0.192658	4.65507	4.73529	1.01723
2015-59	2015	59	2015-59	25-Galahad 2015_59			0.122009	0.111612	0.11077	0.0900197	0.706554	4.56083	2.46354	1.20868	0.71611	0.260186	0.0780557	0.517268	1.58049	1.93459	0.801647	0.0878446	0.476794	0.831577	0.153663	2.10337	0.486978	2.80911	0.178501	0.129955	0.165944	0.104607	0.221906	4.57702	4.56561	0.997508
2015-35	2015	35	2015-35	26-Apollo 2015_35			0.136001	0.143907	0.122002	0.0784006	0.782391	5.08692	2.04099	1.18161	0.647193	0.28733	0.086199	0.548218	1.68108	1.96896	0.267935	0.0871526	0.566979	0.690802	0.143806	1.97696	0.617579	3.50138	0.212084	0.158247	0.185799	0.114158	0.266119	4.76329	4.57413	0.960288
2015-4	2015	4	2015-4	26-Apollo 2015_4			0.17327	0.216231	0.15997	0.0822405	1.8452	8.2818	4.98479	2.01717	1.19079	0.288494	0.0865482	0.544405	2.50384	2.66508	0.71251	0.120193	0.526502	0.910229	0.130523	1.78264	0.391429	2.37716	0.140432	0.150566	0.167234	0.10064	0.206092	4.86631	4.82769	0.992064
2015-53	2015	53	2015-53	26-Apollo 2015_53			0.126065	0.133566	0.106886	0.0749046	0.801408	5.30869	3.09236	1.49574	0.81368	0.271565	0.0814695	0.522382	1.89067	2.22019	0.30026	0.0877505	0.520238	0.826811	0.134151	2.0062	0.51972	2.97171	0.186922	0.136763	0.167903	0.103789	0.238455	4.63786	4.73292	1.0205
2015-11	2015	11	2015-11	27-Mercia 2015_11			0.140206	0.244156	0.130956	0.0861202	1.52347	7.36709	2.58448	1.26089	0.741311	0.22836	0.0685081	0.471089	2.04677	1.9285	0.867093	0.112178	0.456525	1.00251	0.0868657	1.67264	0.356054	2.10746	0.132296	0.121906	0.152435	0.0922261	0.192141	4.2079	4.29427	1.02053
2015-41	2015	41	2015-41	27-Mercia 2015_41			0.160172	0.197954	0.131527	0.0761077	1.34367	5.91392	4.18128	1.65373	1.0268	0.268139	0.0804418	0.505728	1.9343	2.35719	0.59677	0.0940007	0.502175	0.785621	0.130393	1.796	0.416718	2.47021	0.144133	0.132169	0.161122	0.100466	0.204076	4.6643	4.67949	1.00326
2015-97	2015	97	2015-97	27-Mercia 2015_97			0.141561	0.165972	0.12987	0.0619655	1.27361	5.92482	5.2292	1.96179	1.19278	0.280065	0.0840195	0.519045	2.15803	2.80673	0.514244	0.0927034	0.439612	0.709502	0.124359	1.77034	0.413843	2.46618	0.159028	0.130784	0.159702	0.101883	0.206835	4.75684	4.8271	1.01477
2015-16	2015	16	2015-16	28-Brimstone 2015_16			0.133518	0.25319	0.142376	0.124242	2.08899	9.46083	9.10266	3.59034	1.90925	0.253216	0.0759648	0.511126	3.52418	3.93507	1.44188	0.125521	0.488205	1.37392	0.0583026	1.90147	0.275215	1.69084	0.115391	0.122945	0.1371	0.0802387	0.165118	4.53598	4.71989	1.04054
2015-67	2015	67	2015-67	28-Brimstone 2015_67			0.0674762	0.191114	0.0966126	0.111046	1.63211	8.31744	13.7485	4.66658	2.59787	0.207578	0.0622734	0.460491	3.84408	5.38126	1.2875	0.108708	0.460133	1.41062	0.0595221	1.917	0.274878	1.63941	0.117079	0.114036	0.129081	0.0791841	0.158363	4.20494	4.82732	1.14801
2015-98	2015	98	2015-98	28-Brimstone 2015_98			0.136147	0.180096	0.112638	0.112171	1.37093	7.64227	5.80622	2.33386	1.32031	0.243886	0.0731658	0.501454	2.66654	3.10384	1.05073	0.0847013	0.37625	1.19398	0.0593448	1.92958	0.294756	1.73521	0.11573	0.111102	0.128872	0.0787456	0.160484	4.64022	4.81513	1.0377
2015-112	2015	112	2015-112	29-Flanders 2015_112			0.186203	0.176518	0.13176	0.0616064	0.84873	4.56401	2.26004	1.16213	0.677772	0.301118	0.0903353	0.532862	1.69255	1.83492	0.316968	0.0895569	0.572651	0.801107	0.144842	1.98859	0.531697	3.11227	0.167541	0.148165	0.194391	0.123092	0.251157	4.85559	4.65402	0.958487
2015-32	2015	32	2015-32	29-Flanders 2015_32			0.16959	0.163104	0.136451	0.0555359	0.691764	4.28518	3.18734	1.34538	0.834335	0.317672	0.0953015	0.567574	1.77762	2.33001	0.282086	0.0887835	0.589507	0.758453	0.152143	2.01874	0.61502	3.54908	0.199575	0.162972	0.21193	0.132771	0.274371	4.98573	4.75752	0.954228
2015-76	2015	76	2015-76	29-Flanders 2015_76			0.161797	0.146388	0.128456	0.059654	0.79408	4.69154	2.52297	1.16876	0.723694	0.303451	0.0910352	0.551037	1.74775	2.01098	0.345845	0.0880455	0.544539	0.683249	0.144253	1.93986	0.538387	3.13209	0.173334	0.149099	0.193675	0.122992	0.251749	5.02655	4.96857	0.988464
2015-23	2015	23	2015-23	30-Hereward 2015_23			0.180138	0.228454	0.124108	0.0873123	0.968758	5.33979	3.65362	1.52733	0.954402	0.278542	0.0835627	0.51853	1.90689	2.33862	0.734719	0.0928061	0.507471	0.933874	0.144219	2.01633	0.472634	2.79357	0.163541	0.142654	0.170766	0.105065	0.222136	4.74164	4.64038	0.978643
2015-40	2015	40	2015-40	30-Hereward 2015_40			0.152107	0.221058	0.115584	0.0841994	0.98286	5.61968	3.44621	1.47781	0.885554	0.244016	0.0732049	0.481385	1.9157	2.20047	0.739357	0.0904207	0.421557	0.948311	0.122229	1.84442	0.366783	2.1597	0.128579	0.121103	0.142345	0.0897382	0.18416	4.45191	4.54837	1.02167
2015-55	2015	55	2015-55	30-Hereward 2015_55			0.127586	0.202054	0.118532	0.0899578	0.986667	5.39403	6.42086	2.28503	1.37143	0.26992	0.0809761	0.509406	2.37855	3.23885	0.702089	0.0914664	0.46112	0.912798	0.143471	1.98967	0.444984	2.60957	0.159293	0.131187	0.160446	0.100154	0.212777	4.66659	4.7457	1.01695
2015-13	2015	13	2015-13	31-Spark 2015_13			0.132093	0.23276	0.154739	0.0801072	2.47293	11.5677	8.59829	3.57876	1.83731	0.259566	0.0778699	0.571812	3.55266	3.57064	0.751628	0.147241	0.460801	0.970175	0.05539	1.66611	0.279523	1.66717	0.108807	0.131549	0.135136	0.0838178	0.164638	4.87022	5.02949	1.0327
2015-45	2015	45	2015-45	31-Spark 2015_45			0.144264	0.160498	0.120824	0.0723182	1.14026	6.22317	4.73618	1.91983	1.13082	0.248506	0.0745517	0.507277	2.05639	2.49765	0.5495	0.102851	0.508786	0.820601	0.131511	1.75128	0.429215	2.49308	0.158091	0.141635	0.162072	0.10164	0.209936	4.5632	4.50601	0.987469
2015-91	2015	91	2015-91	31-Spark 2015_91			0.175771	0.253128	0.144198	0.0786184	1.72996	8.3974	6.91583	2.74564	1.52955	0.302441	0.0907323	0.563157	2.61852	3.03006	0.750979	0.117535	0.43886	0.925683	0.0748362	1.86382	0.378133	2.17732	0.137643	0.133831	0.151698	0.0954457	0.192261	5.00349	4.80596	0.960521
2015-69	2015	69	2015-69	32-Cadenza 2015_69			0.163654	0.224609	0.135426	0.101821	1.85726	8.43705	9.35555	3.59482	1.91088	0.283411	0.0850234	0.542282	3.08492	3.74636	0.786317	0.117531	0.454025	1.08158	0.073074	1.9593	0.352613	2.06606	0.13551	0.133324	0.149327	0.093163	0.186537	4.78953	4.72379	0.986273
2015-78	2015	78	2015-78	32-Cadenza 2015_78			0.170785	0.245845	0.13352	0.0873023	1.78648	8.46276	8.50488	3.23253	1.7534	0.281898	0.0845693	0.546308	2.88129	3.4143	0.740023	0.10825	0.416465	0.966309	0.0662244	1.8725	0.337162	1.95981	0.124639	0.127887	0.142306	0.0910444	0.177743	4.927	4.83485	0.981297
2015-9	2015	9	2015-9	32-Cadenza 2015_9			0.235447	0.306398	0.151284	0.103601	1.9917	8.74472	8.08921	3.34172	1.70802	0.310521	0.0931564	0.573026	2.9746	3.07892	0.795978	0.102453	0.358254	0.974679	0.059112	1.87039	0.291882	1.73882	0.109655	0.125954	0.138772	0.0866033	0.167733	5.13961	4.94656	0.96244
2015-12	2015	12	2015-12	33-Consort 2015_12			0.184068	0.223128	0.167815	0.0902153	2.54278	8.95361	6.15524	2.82373	1.48636	0.330363	0.0991088	0.597776	3.12427	2.94272	0.77265	0.130498	0.35936	0.850968	0.0608328	1.88743	0.310655	1.89793	0.121963	0.136246	0.137452	0.0831896	0.175023	5.19716	5.05843	0.973306
2015-18	2015	18	2015-18	33-Consort 2015_18			0.143725	0.213727	0.117883	0.0868055	1.15729	6.13493	4.84446	1.78191	1.08395	0.252296	0.0756889	0.476689	2.21287	2.74268	0.657947	0.0910379	0.493165	0.890403	0.145484	1.84883	0.432675	2.55919	0.156573	0.130028	0.168509	0.104813	0.215583	4.37796	4.50733	1.02955
2015-26	2015	26	2015-26	33-Consort 2015_26			0.128388	0.216717	0.114344	0.0877937	1.05535	5.77848	2.58294	1.21143	0.708696	0.246045	0.0738136	0.462593	1.79735	1.91255	0.719809	0.0947715	0.46168	0.89635	0.141998	1.82444	0.417825	2.46809	0.147596	0.126189	0.163802	0.101547	0.209416	4.24322	4.30601	1.0148
2015-119	2015	119	2015-119	34-Flame 2015_119			0.211589	0.246746	0.146509	0.085897	1.31554	6.43806	4.06985	1.85563	1.04878	0.286457	0.0859371	0.527546	1.97947	2.07322	0.441564	0.0849716	0.299813	0.967341	0.0531461	1.79494	0.291343	1.75596	0.11383	0.111777	0.130572	0.0840088	0.163748	4.88843	4.64141	0.949467
2015-29	2015	29	2015-29	34-Flame 2015_29			0.239912	0.250789	0.155928	0.104693	1.40805	6.57608	6.84945	2.74168	1.49963	0.304656	0.0913967	0.553115	2.43552	2.90292	0.474334	0.0829348	0.303197	0.919989	0.100994	1.92828	0.312658	1.91276	0.124299	0.113948	0.136123	0.0843375	0.173652	4.92476	4.62957	0.94006
2015-85	2015	85	2015-85	34-Flame 2015_85			0.158963	0.213647	0.124306	0.0802879	1.31661	6.66998	4.99649	2.02797	1.15108	0.234324	0.0702972	0.467308	2.11987	2.43725	0.481393	0.102461	0.404678	0.990306	0.0679523	1.67031	0.318194	1.87384	0.116575	0.117235	0.135847	0.0838351	0.17227	4.26431	4.27107	1.00159
2015-62	2015	62	2015-62	35-Malacca 2015_62			0.137029	0.251356	0.130067	0.0778126	1.76316	8.04641	5.18215	2.20922	1.22872	0.257439	0.0772316	0.48676	2.30359	2.68013	0.462824	0.111777	0.440014	1.23705	0.0666619	1.98769	0.364107	2.20097	0.132258	0.126439	0.147324	0.0922875	0.192655	4.22273	3.95216	0.935924
2015-66	2015	66	2015-66	35-Malacca 2015_66			0.155917	0.0707883	0.12024	0.0814665	0.619788	3.38592	1.72499	0.936994	0.568468	0.275917	0.082775	0.522522	1.50572	1.5184	0.637708	0.0987261	0.493467	0.70567	0.142817	1.81988	0.46698	2.69583	0.150754	0.144279	0.175299	0.110842	0.226977	4.83633	5.03111	1.04027
2015-93	2015	93	2015-93	35-Malacca 2015_93			0.145966	0.228698	0.122261	0.0683831	1.55843	7.58097	4.396	1.89261	1.08979	0.256647	0.0769942	0.476424	2.15311	2.49363	0.406061	0.101681	0.411233	1.11405	0.0827204	1.94544	0.363788	2.17324	0.133387	0.119786	0.144888	0.0907145	0.188963	4.15128	4.00386	0.964488
2015-74	2015	74	2015-74	36-Solstice 2015_74			0.168341	0.21651	0.134018	0.0773803	1.39751	6.77473	4.8091	2.05678	1.17227	0.286864	0.0860593	0.541299	2.25594	2.55489	0.729449	0.108782	0.460588	0.948644	0.124667	1.87713	0.424858	2.48779	0.14778	0.141625	0.16918	0.103454	0.215511	4.76762	4.56036	0.956528
2015-8	2015	8	2015-8	36-Solstice 2015_8			0.198781	0.221384	0.14257	0.0871535	1.14945	5.99235	3.86332	1.64518	1.03742	0.307441	0.0922323	0.546931	2.02498	2.34389	0.695907	0.098951	0.490824	0.839003	0.150397	1.85512	0.445542	2.62934	0.146134	0.150486	0.17864	0.108436	0.224076	4.84939	4.60141	0.948863
2015-82	2015	82	2015-82	36-Solstice 2015_82			0.161236	0.220822	0.120499	0.0881503	1.46172	7.0278	5.30567	2.18894	1.27704	0.25983	0.0779489	0.507515	2.28053	2.66586	0.743627	0.10438	0.436299	0.927859	0.09251	1.78084	0.374223	2.17513	0.134637	0.132921	0.155351	0.0959435	0.194099	4.59376	4.56706	0.994189
2015-116	2015	116	2015-116	37-Xi 192015_116			0.152331	0.265256	0.135751	0.0697226	1.83147	8.99696	6.08527	2.57792	1.38221	0.256352	0.0769057	0.548611	2.70308	2.84662	0.661338	0.121961	0.402101	0.969688	0.0593109	1.64244	0.315676	1.84114	0.133483	0.127773	0.143027	0.092195	0.174426	4.88802	4.96413	1.01557
2015-27	2015	27	2015-27	37-Xi 192015_27			0.175211	0.210406	0.136754	0.0652525	1.44397	7.77572	4.12559	1.83888	1.06213	0.300509	0.0901526	0.57136	2.1787	2.45029	0.485018	0.0987849	0.482232	0.820987	0.126542	1.82993	0.447064	2.5849	0.15143	0.146198	0.172397	0.108245	0.218618	5.07372	4.84023	0.95398
2015-57	2015	57	2015-57	37-Xi 192015_57			0.18187	0.222911	0.141928	0.0721568	1.50409	8.23014	4.47597	1.88985	1.14071	0.305114	0.0915343	0.60021	2.32044	2.59419	0.480834	0.0998363	0.409003	0.774967	0.117739	1.8468	0.407734	2.35961	0.154941	0.137996	0.160296	0.100593	0.201754	5.25117	4.99689	0.951577
2015-109	2015	109	2015-109	38-Robigus 2015_109			0.143543	0.185064	0.101812	0.108295	1.04347	6.99363	2.9378	1.25328	0.807616	0.231215	0.0693646	0.469462	2.08544	2.37682	0.481029	0.0803881	0.4338	1.02519	0.163914	1.99868	0.369602	2.20554	0.129349	0.126867	0.154312	0.094112	0.193539	4.41755	4.81755	1.09055
2015-22	2015	22	2015-22	38-Robigus 2015_22			0.162069	0.197675	0.111315	0.116491	1.1765	7.35604	2.40753	1.14938	0.72493	0.252217	0.0756651	0.479509	2.08251	2.20269	0.58054	0.0808161	0.450053	0.892126	0.178172	1.91615	0.376097	2.30248	0.138513	0.132758	0.16033	0.0949315	0.198894	4.49639	4.68572	1.04211
2015-42	2015	42	2015-42	38-Robigus 2015_42			0.0726474	0.144661	0.0742127	0.0987898	1.53042	7.15496	3.03065	1.298	0.833788	0.216742	0.0650226	0.425533	2.6075	2.95394	0.587425	0.0892683	0.542894	1.06073	0.185271	1.97949	0.391339	2.39673	0.134494	0.141587	0.16982	0.102642	0.209177	4.05261	4.71259	1.16285
2015-117	2015	117	2015-117	39-Gallant 2015_117			0.172737	0.19549	0.137119	0.0661699	1.30595	7.52503	3.09759	1.46796	0.910299	0.310474	0.0931421	0.600254	2.08671	2.17793	0.412469	0.0993567	0.384634	0.774499	0.107189	1.70685	0.373971	2.19041	0.136177	0.126716	0.154876	0.101109	0.195886	5.31693	5.20696	0.979318
2015-43	2015	43	2015-43	39-Gallant 2015_43			0.159794	0.206741	0.127428	0.0682313	1.3296	7.71767	3.94176	1.74099	1.03533	0.292263	0.0876788	0.567034	2.22632	2.46695	0.408001	0.0967056	0.412911	0.878991	0.112292	1.70998	0.391762	2.33359	0.142558	0.133934	0.161028	0.102346	0.2036	5.04129	4.99306	0.990433
2015-58	2015	58	2015-58	39-Gallant 2015_58			0.228885	0.236442	0.144647	0.0703732	1.29144	7.57258	3.31345	1.57519	0.969664	0.322633	0.0967898	0.62057	2.09285	2.20336	0.348803	0.0900395	0.333022	0.844852	0.0626641	1.65334	0.340366	1.98875	0.132659	0.122032	0.146916	0.0976892	0.181911	5.4664	5.27629	0.965222
2015-20	2015	20	2015-20	40-Crusoe 2015_20			0.165751	0.25003	0.133609	0.103624	1.22673	6.7884	6.47712	2.43515	1.43654	0.280013	0.0840039	0.531622	2.47422	3.16263	0.564814	0.0826287	0.38534	1.15187	0.0834205	2.21253	0.371046	2.20597	0.138182	0.122022	0.149264	0.0918191	0.192902	4.68159	4.53804	0.969337
2015-52	2015	52	2015-52	40-Crusoe 2015_52			0.127702	0.18802	0.114893	0.0719714	1.04495	6.05732	3.41943	1.53298	0.916725	0.248974	0.0746921	0.49564	1.92658	2.24001	0.521012	0.0886047	0.402293	1.01823	0.102712	2.02848	0.362741	2.15371	0.136229	0.122306	0.145587	0.0927909	0.187367	4.3997	4.37529	0.99445
2015-63	2015	63	2015-63	40-Crusoe 2015_63			0.136365	0.24229	0.114467	0.101656	1.23413	7.28659	5.56799	2.23111	1.288	0.249696	0.0749089	0.484635	2.41032	2.86059	0.391137	0.0961573	0.408173	1.27689	0.0642894	2.10135	0.326519	1.93213	0.117175	0.121888	0.142168	0.0894292	0.18001	4.39567	4.44935	1.01221
1606-20	2016	20	2016-20	1-Chidham White Chaff-1606_20			0.103384	0.0695785	0.103475	0.0996887	0.731524	4.63778	1.17249	0.72334	0.51997	0.219001	0.0657002	0.453749	1.61332	1.51755	0.290166	0.0904516	0.396723	0.511087	0.0922375	1.3007	0.328072	1.88773	0.15043	0.121495	0.131882	0.0833071	0.162918	4.27627	4.60827	1.07764
1606-51	2016	51	2016-51	1-Chidham White Chaff-1606_51			0.111096	0.0876132	0.0976296	0.0955258	0.680556	4.38706	1.28153	0.74604	0.520639	0.21746	0.065238	0.442677	1.63209	1.53955	0.316118	0.0927345	0.38837	0.519702	0.0857087	1.26335	0.310813	1.80215	0.146033	0.112638	0.127508	0.0806143	0.157852	4.29789	4.64663	1.08114
1606-86	2016	86	2016-86	1-Chidham White Chaff-1606_86			0.112419	0.0474081	0.0866347	0.102928	0.613151	3.9487	1.42387	0.735868	0.547608	0.189725	0.0569176	0.396534	1.47474	1.52937	0.315375	0.0853091	0.373416	0.509517	0.0937806	1.25636	0.281846	1.61632	0.14495	0.101741	0.117904	0.072177	0.144448	3.68011	4.02641	1.0941
1606-3	2016	3	2016-3	2-April Bearded1606_3			0.0629104	0.0433931	0.089685	0.0299906	0.5407	3.83601	1.08383	0.65907	0.479658	0.210444	0.0631332	0.442932	1.27668	1.40374	0.227238	0.0832559	0.406108	0.462295	0.0737072	1.21866	0.363644	2.05605	0.148036	0.104915	0.133802	0.0855271	0.171665	3.97788	4.38316	1.10188
1606-48	2016	48	2016-48	2-April Bearded1606_48			0.132034	0.0651452	0.125148	0.0423986	0.592554	3.94631	1.13267	0.76987	0.522504	0.277358	0.0832075	0.536932	1.42216	1.50835	0.228995	0.0889491	0.466807	0.480988	0.0987144	1.48044	0.475313	2.68391	0.177487	0.12864	0.166303	0.10468	0.218729	4.65619	4.64864	0.998378
1606-84	2016	84	2016-84	2-April Bearded1606_84			0.096989	0.0624078	0.10724	0.0309467	0.563608	3.77743	1.13412	0.765943	0.499528	0.247938	0.0743815	0.505082	1.45343	1.45328	0.227464	0.0847791	0.443359	0.481647	0.0855582	1.31985	0.428391	2.43454	0.161093	0.118234	0.154399	0.0983966	0.202537	4.51674	4.78383	1.05913
1606-12	2016	12	2016-12	3-Red-Fife 1606_12			0.159171	0.0949302	0.132314	0.0556991	0.787038	4.66437	1.5655	1.01604	0.643239	0.310153	0.0930458	0.599263	1.67827	1.69404	0.246964	0.0805692	0.411743	0.478542	0.093878	1.66487	0.438846	2.51368	0.170099	0.119675	0.154723	0.0966641	0.20667	5.07084	4.83789	0.95406
1606-47	2016	47	2016-47	3-Red-Fife 1606_47			0.139089	0.0817594	0.119753	0.0622093	0.935461	5.10137	2.01809	1.09631	0.700191	0.26376	0.079128	0.527242	1.76635	1.74623	0.28665	0.0850652	0.399838	0.533364	0.089532	1.52034	0.35251	2.07368	0.14946	0.11505	0.134061	0.0822177	0.176032	4.48321	4.36845	0.974402
1606-95	2016	95	2016-95	3-Red-Fife 1606_95			0.121602	0.0770222	0.121476	0.0604496	0.795463	4.73754	1.63292	0.959815	0.635989	0.265628	0.0796885	0.538264	1.62062	1.59687	0.251226	0.0830786	0.402703	0.538437	0.0904331	1.49789	0.368201	2.13585	0.149945	0.11041	0.138705	0.0872263	0.18094	4.65162	4.69238	1.00876
1606-111	2016	111	2016-111	4-Browick 1606_111			0.122719	0.0813639	0.103578	0.105685	0.734223	5.91282	1.92237	1.00332	0.672608	0.252368	0.0757104	0.49507	1.80331	1.84627	0.280647	0.0768315	0.406492	0.613628	0.111969	1.54255	0.364062	2.16345	0.15054	0.109716	0.149468	0.0911604	0.184883	4.73858	5.01697	1.05875
1606-24	2016	24	2016-24	4-Browick 1606_24			0.100736	0.0652843	0.0863009	0.0550989	0.734806	4.47453	4.44781	1.6293	1.12572	0.240283	0.0720848	0.510566	2.06443	2.71991	0.255525	0.0833567	0.358329	0.430039	0.0773268	1.25929	0.311517	1.8158	0.153772	0.103639	0.1296	0.0832801	0.165653	4.48279	4.85395	1.0828
1606-73	2016	73	2016-73	4-Browick 1606_73			0.106035	0.0540646	0.0952257	0.049533	0.66142	4.04618	2.18183	1.09118	0.746558	0.232253	0.069676	0.49438	1.69896	1.77834	0.235177	0.087963	0.376056	0.485537	0.0724006	1.23351	0.308458	1.79689	0.134361	0.111109	0.13014	0.0831371	0.164444	4.47276	4.87054	1.08893
1606-113	2016	113	2016-113	5-Red Lammas1606_113			0.126442	0.0887644	0.121873	0.0669728	0.533031	3.23536	1.49172	0.916565	0.573208	0.301854	0.0905563	0.5673	1.46566	1.61657	0.403873	0.0890328	0.491649	0.536866	0.118946	1.67759	0.518291	2.92569	0.193843	0.135702	0.184177	0.114799	0.239841	5.03528	5.0224	0.997441
1606-39	2016	39	2016-39	5-Red Lammas1606_39			0.133225	0.072072	0.120867	0.0623478	0.529222	3.10003	1.18553	0.814919	0.52103	0.295119	0.0885357	0.563701	1.38906	1.47606	0.340006	0.0856373	0.473321	0.514216	0.117983	1.72466	0.511374	2.89358	0.191048	0.130975	0.180179	0.11411	0.235902	4.97151	4.97915	1.00154
1606-46	2016	46	2016-46	5-Red Lammas1606_46			0.112036	0.076345	0.106373	0.0768057	0.560769	3.10802	1.0513	0.752855	0.471401	0.261614	0.0784842	0.519403	1.34202	1.34298	0.424854	0.0859884	0.445222	0.585904	0.114503	1.65548	0.448109	2.55331	0.166191	0.12462	0.165369	0.10428	0.213443	4.70528	4.84474	1.02964
1606-114	2016	114	2016-114	6-Red Standard1606_114			0.146634	0.0894195	0.112958	0.0555453	0.770064	5.08616	1.21324	0.831244	0.531383	0.267204	0.0801611	0.534886	1.60294	1.49571	0.183483	0.0819758	0.371908	0.456094	0.0832909	1.37882	0.385154	2.21813	0.160499	0.112717	0.146043	0.0926148	0.18891	4.90969	5.01304	1.02105
1606-18	2016	18	2016-18	6-Red Standard1606_18			0.165732	0.0836337	0.137374	0.0677608	0.829363	5.4021	1.30476	0.93988	0.592009	0.318398	0.0955193	0.593302	1.72747	1.60632	0.224236	0.0864548	0.433276	0.479943	0.100044	1.64875	0.464498	2.68502	0.185001	0.134349	0.165692	0.10583	0.218621	5.24625	5.22909	0.99673
1606-76	2016	76	2016-76	6-Red Standard1606_76			0.14196	0.0630204	0.107052	0.0585312	0.660105	4.5428	1.18293	0.820998	0.517956	0.260458	0.0781375	0.50915	1.5261	1.44922	0.191687	0.0810247	0.373037	0.436419	0.0904386	1.46145	0.403873	2.30847	0.163868	0.114466	0.146661	0.093215	0.192285	4.47678	4.53923	1.01395
1606-6	2016	6	2016-6	7-Little Joss1606_6			0.131069	0.0773884	0.114998	0.049428	1.04854	4.60165	3.44348	1.53247	0.967625	0.243725	0.0731174	0.492373	1.78631	1.94639	0.411094	0.0988668	0.35541	0.540222	0.0570361	1.3762	0.293661	1.69037	0.136553	0.105946	0.123053	0.0797568	0.156561	4.31126	4.35337	1.00977
1606-71	2016	71	2016-71	7-Little Joss1606_71			0.196113	0.107905	0.14555	0.057945	1.07546	4.20569	2.58697	1.41651	0.83443	0.289358	0.0868075	0.547284	1.81733	1.61419	0.32955	0.0973928	0.334581	0.583194	0.0626811	1.42838	0.301129	1.77028	0.143837	0.112866	0.131505	0.0825399	0.167084	4.8447	4.66724	0.963369
1606-93	2016	93	2016-93	7-Little Joss1606_93			0.104311	0.0595747	0.0983937	0.0350563	0.828707	4.19396	3.0682	1.34202	0.891763	0.211303	0.063391	0.45477	1.61701	1.85601	0.377903	0.0966122	0.393172	0.492052	0.0662863	1.17876	0.308144	1.74718	0.133947	0.105142	0.127208	0.0831994	0.160904	4.0764	4.33924	1.06448
1606-36	2016	36	2016-36	8-Squareheads Master1606_36			0.145788	0.0726738	0.120477	0.0532785	0.764591	5.50813	1.16158	0.759742	0.487324	0.264417	0.0793251	0.536233	1.63777	1.59793	0.326688	0.0937351	0.405847	0.491428	0.0816126	1.38008	0.393427	2.25054	0.160472	0.116792	0.146771	0.0901665	0.191341	4.36354	4.18416	0.95889
1606-68	2016	68	2016-68	8-Squareheads Master1606_68			0.178096	0.0967142	0.136313	0.0599729	0.706606	5.42223	1.53495	0.996769	0.537431	0.304028	0.0912083	0.573277	1.73749	1.78042	0.23671	0.0841083	0.419261	0.518441	0.0985495	1.6249	0.505877	2.88246	0.186573	0.124881	0.168063	0.102672	0.22595	4.60595	3.9878	0.865794
1606-91	2016	91	2016-91	8-Squareheads Master1606_91			0.137331	0.0827701	0.113803	0.0563775	0.851979	5.90729	1.36412	0.852678	0.50925	0.238327	0.071498	0.492216	1.6418	1.60062	0.314061	0.0868217	0.370862	0.503056	0.0817756	1.33738	0.363622	2.08571	0.136455	0.112556	0.138287	0.0877428	0.180407	4.11275	4.007	0.974287
1606-104	2016	104	2016-104	9-Yeoman 1606_104			0.0876965	0.0729989	0.0847259	0.0308019	0.948089	4.57188	2.91957	1.21404	0.810209	0.189093	0.0567279	0.433918	1.83579	2.04412	0.460008	0.105193	0.430214	0.494379	0.0534752	1.01396	0.264845	1.52213	0.126571	0.112158	0.116104	0.078086	0.14355	4.05318	4.66365	1.15061
1606-32	2016	32	2016-32	9-Yeoman 1606_32			0.101222	0.0646455	0.0910503	0.0342163	0.924124	4.88369	1.94061	1.00479	0.671241	0.220479	0.0661436	0.46025	1.76305	1.74218	0.367691	0.0892787	0.332135	0.454856	0.0482434	1.12018	0.246803	1.43721	0.124446	0.0961033	0.111603	0.0711307	0.138098	4.36068	4.77321	1.0946
1606-55	2016	55	2016-55	9-Yeoman 1606_55			0.17003	0.11717	0.113374	0.0467348	0.964282	4.46141	3.16577	1.41298	0.874592	0.277859	0.0833577	0.541388	2.01101	1.9551	0.339669	0.0768304	0.238088	0.370693	0.0469632	1.18556	0.230008	1.36958	0.119427	0.0929485	0.112389	0.0736871	0.136156	5.1043	5.20634	1.01999
1606-19	2016	19	2016-19	10-Holdfast 1606_19			0.190341	0.126395	0.142488	0.0506888	0.944113	4.66684	2.53192	1.30723	0.832146	0.309657	0.0928971	0.583052	1.83228	1.79218	0.380487	0.080521	0.231903	0.360147	0.0487518	1.25281	0.275981	1.6128	0.119994	0.105381	0.119853	0.0783738	0.151921	5.24166	5.17688	0.98764
1606-64	2016	64	2016-64	10-Holdfast 1606_64			0.228065	0.15312	0.143422	0.0492669	0.97476	4.86779	2.45579	1.32021	0.82009	0.298846	0.0896537	0.563992	1.8546	1.66557	0.364654	0.0779127	0.241071	0.338355	0.0441518	1.12281	0.245414	1.45436	0.122461	0.0945285	0.11203	0.0707858	0.138356	5.20016	5.277	1.01478
1606-82	2016	82	2016-82	10-Holdfast 1606_82			0.178526	0.154031	0.125279	0.0394638	1.03706	5.34708	2.23146	1.23996	0.757722	0.27105	0.0813149	0.527872	1.81572	1.63964	0.349115	0.0851036	0.240322	0.336699	0.0415446	1.08522	0.236732	1.40301	0.117108	0.0952395	0.108629	0.0706955	0.136591	4.93246	5.08936	1.03181
1606-10	2016	10	2016-10	11-Einstein 1606_10			0.182264	0.172452	0.132824	0.116938	1.24727	8.1371	1.91427	1.73052	0.753102	0.331178	0.0993535	0.608404	2.02463	1.84573	0.554177	0.0710769	0.270954	0.666072	0.0632125	1.49989	0.259214	1.69551	0.123922	0.108302	0.129269	0.0784185	0.153717	5.6185	5.5108	0.980831
1606-108	2016	108	2016-108	11-Einstein 1606_108			0.0995481	0.0853458	0.0904811	0.102545	1.19437	8.05843	1.72139	1.00671	0.657656	0.197914	0.0593741	0.446007	1.78972	1.65851	0.465267	0.0867457	0.418072	0.783306	0.0605057	1.33211	0.274118	1.69214	0.120863	0.108906	0.126302	0.077251	0.150883	4.29131	4.80757	1.1203
1606-67	2016	67	2016-67	11-Einstein 1606_67			0.0835581	0.105946	0.101771	0.107586	1.17691	8.21895	1.90791	1.06899	0.680003	0.20961	0.0628829	0.457685	1.95856	1.76712	0.491293	0.0899319	0.456407	0.783616	0.0788912	1.35002	0.296249	1.86957	0.142849	0.122866	0.141164	0.0835926	0.164771	4.40173	4.84894	1.1016
1606-1	2016	1	2016-1	12-Gartons 601606_1			0.110175	0.0612241	0.103338	0.0593199	0.660131	4.74197	1.36668	0.854401	0.552957	0.253307	0.075992	0.536704	1.54081	1.62884	0.263541	0.0814868	0.442597	0.486	0.0902591	1.37022	0.421795	2.4374	0.165682	0.117277	0.156023	0.0979524	0.20024	4.63014	4.66491	1.00751
1606-107	2016	107	2016-107	12-Gartons 601606_107			0.0961066	0.0505575	0.0961863	0.063776	0.597602	4.1652	1.03853	0.704948	0.489168	0.219997	0.0659991	0.499379	1.40546	1.51257	0.24722	0.0838719	0.432687	0.485096	0.0925986	1.31776	0.386482	2.2337	0.16444	0.116177	0.147016	0.094002	0.188775	4.35252	4.61818	1.06104
1606-66	2016	66	2016-66	12-Gartons 601606_66			0.128952	0.0684068	0.106067	0.0677826	0.693494	4.11663	1.58982	0.94565	0.605685	0.28573	0.0857191	0.553496	1.53264	1.65928	0.235088	0.0809627	0.377525	0.440149	0.0942372	1.46489	0.415216	2.42415	0.166348	0.123459	0.152299	0.0970081	0.19776	4.67607	4.38943	0.9387
1606-103	2016	103	2016-103	13-Victor 1606_103			0.128157	0.0733424	0.110512	0.0579249	0.572273	4.01694	1.61112	0.928182	0.597025	0.285068	0.0855203	0.518341	1.60498	1.78378	0.212762	0.0740655	0.455629	0.484695	0.109443	1.51486	0.477706	2.79111	0.171318	0.131956	0.168884	0.104857	0.219491	4.51565	4.27744	0.947247
1606-14	2016	14	2016-14	13-Victor 1606_14			0.154408	0.101353	0.129152	0.0847722	0.802676	5.05499	1.66649	0.972998	0.634075	0.290292	0.0870877	0.534847	1.77725	1.66997	0.255984	0.080862	0.392143	0.49551	0.103781	1.49958	0.37771	2.23879	0.161701	0.125617	0.149529	0.0951072	0.189553	4.67835	4.47132	0.955747
1606-52	2016	52	2016-52	13-Victor 1606_52			0.125514	0.071075	0.108259	0.0605018	0.569846	4.43368	1.85824	0.950103	0.668986	0.244179	0.0732536	0.488543	1.6771	1.87268	0.259789	0.0911994	0.444666	0.534258	0.0949832	1.39816	0.377815	2.23604	0.150439	0.120263	0.149607	0.0951133	0.192093	4.32695	4.45293	1.02912
1606-21	2016	21	2016-21	14-Cappelle Desprez1606_21			0.120482	0.0844479	0.103645	0.051831	0.643511	4.94987	1.45328	0.886067	0.632962	0.272436	0.0817309	0.530021	1.65556	1.69372	0.182855	0.0753978	0.349869	0.424323	0.0794644	1.45979	0.378506	2.18587	0.161024	0.104585	0.144556	0.0905492	0.185017	4.83042	4.89598	1.01357
1606-42	2016	42	2016-42	14-Cappelle Desprez1606_42			0.102627	0.0660411	0.0962419	0.049538	0.635349	5.30287	1.27648	0.791592	0.577912	0.233252	0.0699756	0.490505	1.63216	1.68913	0.20609	0.0818155	0.42605	0.50373	0.0894572	1.41278	0.378729	2.17312	0.150524	0.112566	0.143985	0.0910697	0.183492	4.40326	4.66483	1.0594
1606-96	2016	96	2016-96	14-Cappelle Desprez1606_96			0.132223	0.0747779	0.108	0.0571537	0.607484	4.58635	1.30444	0.865761	0.584543	0.276891	0.0830673	0.517924	1.53562	1.54589	0.173674	0.0711211	0.371133	0.470023	0.0863823	1.45955	0.403758	2.31971	0.154814	0.1084	0.147685	0.0951343	0.19209	4.56662	4.45429	0.975402
1606-117	2016	117	2016-117	15-Steadfast 1606_117			0.129562	0.0719005	0.12312	0.0760632	0.530721	4.05113	2.1181	1.03946	0.721684	0.2983	0.0894899	0.56247	1.64968	1.91848	0.241712	0.0847403	0.504373	0.535722	0.128001	1.57503	0.496384	2.86858	0.182191	0.138623	0.178625	0.112866	0.232021	5.17382	5.36902	1.03773
1606-26	2016	26	2016-26	15-Steadfast 1606_26			0.149859	0.0709931	0.115048	0.0816041	0.578508	3.97296	1.81701	1.03004	0.661694	0.285896	0.0857689	0.528625	1.575	1.60105	0.24556	0.0758975	0.421932	0.517053	0.115823	1.5406	0.410262	2.39628	0.151757	0.121966	0.158716	0.100241	0.204014	4.83415	4.7935	0.991593
1606-60	2016	60	2016-60	15-Steadfast 1606_60			0.1279	0.0722411	0.11922	0.0735632	0.502523	3.88355	1.93393	1.01618	0.698487	0.287365	0.0862094	0.53514	1.59006	1.88392	0.246353	0.0961208	0.507115	0.553421	0.12255	1.55504	0.502394	2.86958	0.18862	0.147548	0.176248	0.110955	0.228364	4.88601	5.04898	1.03335
1606-105	2016	105	2016-105	16-Masterpiece 1606_105			0.221124	0.113916	0.169372	0.111729	0.921999	6.56216	3.90788	1.43386	1.10708	0.323495	0.0970486	0.689567	2.61302	2.81668	0.438612	0.114598	1.02717	0.89881	0.193542	1.67748	0.42113	2.68375	0.16897	0.196887	0.175994	0.0879016	0.227492	5.20348	4.544	0.873263
1606-53	2016	53	2016-53	16-Masterpiece 1606_53			0.116543	0.0685199	0.100893	0.0573069	0.852843	4.27201	1.93645	1.05851	0.695749	0.220635	0.0661904	0.456859	1.55821	1.553	0.331117	0.0933499	0.332064	0.488007	0.0572175	1.22021	0.290995	1.66486	0.134504	0.1059	0.117614	0.0752479	0.150032	4.08285	4.29444	1.05182
1606-9	2016	9	2016-9	16-Masterpiece 1606_9			0.197469	0.118806	0.131717	0.0630843	0.961195	4.33491	1.70821	1.10846	0.693668	0.29153	0.0874589	0.559936	1.65765	1.36805	0.276794	0.0785275	0.240434	0.440636	0.0478811	1.29345	0.256702	1.48597	0.123048	0.0954498	0.115159	0.075425	0.143616	5.05072	5.11448	1.01262
1606-112	2016	112	2016-112	17-Viking 1606_112			0.0927592	0.0697824	0.0931644	0.052772	0.642384	4.02574	3.93924	1.56091	1.01005	0.236752	0.0710257	0.470005	1.89404	2.34281	0.252516	0.0787307	0.368623	0.486452	0.0701284	1.20513	0.301797	1.79091	0.132077	0.103994	0.127822	0.0827095	0.161503	4.22208	4.50059	1.06596
1606-5	2016	5	2016-5	17-Viking 1606_5			0.137691	0.0880179	0.107064	0.0935818	0.863506	6.20662	2.24203	1.14445	0.742526	0.253575	0.0760724	0.489123	1.84785	1.82555	0.305259	0.0778271	0.338007	0.657623	0.0662241	1.4445	0.305406	1.80279	0.125374	0.104756	0.132397	0.0840846	0.162972	4.58084	4.78554	1.04469
1606-59	2016	59	2016-59	17-Viking 1606_59			0.137228	0.108522	0.106969	0.0927919	0.885285	6.30817	2.38456	1.14975	0.782128	0.251291	0.0753874	0.497381	1.96302	1.88913	0.34937	0.0831824	0.343401	0.563152	0.0893837	1.33253	0.275136	1.65182	0.114559	0.107038	0.128078	0.0797491	0.15471	4.74718	5.17421	1.08996
1606-27	2016	27	2016-27	18-Dominator 1606_27			0.125593	0.0691087	0.0992731	0.0650618	0.518888	3.28108	1.28457	0.806412	0.531925	0.246036	0.0738108	0.484365	1.44245	1.35762	0.211966	0.0693879	0.352982	0.450055	0.0764256	1.28973	0.356236	2.05041	0.14774	0.101064	0.133442	0.0825203	0.171857	4.34799	4.51891	1.03931
1606-56	2016	56	2016-56	18-Dominator 1606_56			0.101126	0.0766395	0.0987343	0.0611434	0.469052	3.47329	1.33755	0.76655	0.524493	0.212554	0.0637661	0.454594	1.44367	1.42294	0.276144	0.0862796	0.443284	0.565765	0.0916143	1.24288	0.388846	2.24152	0.157597	0.11001	0.144926	0.0896204	0.184281	4.24426	4.67239	1.10087
1606-98	2016	98	2016-98	18-Dominator 1606_98			0.101806	0.0679425	0.0974508	0.0480692	0.643464	4.16523	1.1879	0.703391	0.512027	0.191787	0.0575361	0.431472	1.51017	1.35073	0.241676	0.088765	0.368518	0.47745	0.0614683	0.996087	0.270302	1.57638	0.122507	0.0975823	0.114346	0.0708698	0.142392	3.99128	4.5055	1.12884
1606-33	2016	33	2016-33	19-Milfast 1606_33			0.113862	0.137271	0.0993633	0.0532721	0.903743	5.02553	1.98128	1.02527	0.650283	0.18416	0.0552479	0.443055	1.70608	1.63466	0.410182	0.0986121	0.373171	0.607107	0.0537708	1.14307	0.2731	1.58217	0.122126	0.104569	0.122521	0.0793293	0.14846	4.38318	5.07704	1.1583
1606-54	2016	54	2016-54	19-Milfast 1606_54			0.116245	0.135058	0.106073	0.0529135	0.888866	4.89144	1.62792	0.866051	0.586303	0.187052	0.0561157	0.449388	1.6669	1.56751	0.37591	0.10915	0.401354	0.584687	0.0533693	1.08094	0.269185	1.57216	0.122747	0.106532	0.120829	0.0779124	0.147368	4.39076	5.11164	1.16418
1606-99	2016	99	2016-99	19-Milfast 1606_99			0.100383	0.129627	0.0993283	0.0515525	0.935502	5.63868	1.52209	0.817903	0.579958	0.182157	0.0546472	0.457437	1.73687	1.65052	0.407471	0.102865	0.372036	0.521502	0.04982	1.03385	0.250113	1.47079	0.109978	0.100888	0.115521	0.0741955	0.139391	4.45684	5.3459	1.19948
1606-106	2016	106	2016-106	20-Maris-Widgeon 1606_106			0.110885	0.0853466	0.0956193	0.0443469	0.909786	5.83057	4.60227	1.75886	1.1165	0.217176	0.0651528	0.454375	2.24825	2.67909	0.406919	0.0954626	0.396247	0.490339	0.0685046	1.14319	0.284162	1.65271	0.121217	0.108995	0.128836	0.0846038	0.157948	4.44114	4.99961	1.12575
1606-38	2016	38	2016-38	20-Maris-Widgeon 1606_38			0.130789	0.122693	0.107376	0.0411688	1.01435	6.66184	2.30627	1.15924	0.761912	0.23784	0.0713521	0.515271	2.15201	2.00296	0.385187	0.0906991	0.331258	0.43986	0.0563303	1.18397	0.257273	1.51499	0.110435	0.103364	0.12404	0.0820748	0.151406	5.01592	5.45355	1.08725
1606-70	2016	70	2016-70	20-Maris-Widgeon 1606_70			0.121238	0.0917778	0.113472	0.0404208	0.890579	5.61095	1.74987	0.968651	0.653057	0.238959	0.0716877	0.514451	1.97321	1.897	0.335937	0.0974825	0.357924	0.431603	0.0680403	1.21131	0.308029	1.78013	0.133665	0.112889	0.135777	0.088388	0.168402	4.97484	5.30146	1.06566
1606-120	2016	120	2016-120	21-Maris-Huntsman 1606_120			0.108904	0.121685	0.0928522	0.0773777	1.39726	8.97337	11.0447	3.62058	2.25966	0.242942	0.0728825	0.512797	3.45976	5.17013	0.708641	0.104355	0.406188	0.668932	0.0521689	1.31872	0.249941	1.48564	0.122005	0.111241	0.113086	0.0712867	0.140623	4.22499	4.84556	1.14688
1606-37	2016	37	2016-37	21-Maris-Huntsman 1606_37			0.113526	0.136215	0.0882401	0.0838103	1.38951	8.90172	6.12351	2.35372	1.48012	0.226685	0.0680054	0.492686	2.65008	3.17815	0.697121	0.0990768	0.398105	0.701501	0.0542469	1.26788	0.214655	1.32923	0.108551	0.105943	0.109717	0.0693534	0.131379	4.26951	4.83796	1.13314
1606-61	2016	61	2016-61	21-Maris-Huntsman 1606_61			0.118466	0.139538	0.117009	0.0795817	1.31773	7.71824	9.59499	3.47112	2.05002	0.27597	0.082791	0.542839	3.28339	4.31136	0.674152	0.0959139	0.37153	0.642436	0.0587298	1.36868	0.272562	1.62092	0.131974	0.109279	0.121405	0.073373	0.150799	4.5939	5.02449	1.09373
1606-101	2016	101	2016-101	22-Maris-Ploughman 1606_101			0.0962807	0.0888779	0.0955242	0.039683	0.78929	5.25171	2.54956	1.22756	0.77899	0.217615	0.0652844	0.47193	1.88345	1.83863	0.374458	0.0808495	0.314575	0.49433	0.046706	1.18112	0.245208	1.44858	0.10241	0.0958643	0.116009	0.0779784	0.144854	4.62828	5.04106	1.08919
1606-17	2016	17	2016-17	22-Maris-Ploughman 1606_17			0.137263	0.0965111	0.137918	0.0521533	1.57898	5.32511	3.21459	3.75486	2.3727	0.264571	0.0980288	1.05493	3.46226	3.84859	0.492118	0.108675	0.249603	0.393139	0.0919597	2.14124	0.365035	2.15492	0.135923	0.128335	0.177099	0.1149	0.205682	5.26863	5.44088	1.03269
1606-44	2016	44	2016-44	22-Maris-Ploughman 1606_44			0.0913264	0.0809064	0.0989811	0.0340466	0.78649	5.08799	2.37437	1.12494	0.744012	0.203086	0.0609259	0.458824	1.87164	1.88845	0.384696	0.0881817	0.374447	0.527017	0.0537277	1.15925	0.264987	1.55246	0.109104	0.107878	0.125615	0.0827325	0.154294	4.39866	4.91141	1.11657
1606-35	2016	35	2016-35	23-Yumai-34-1606_35			0.220821	0.0950508	0.175274	0.13238	1.26045	7.46268	6.94844	2.53491	1.6468	0.354424	0.106327	0.709115	3.18217	3.93971	0.617954	0.128648	0.96992	0.981775	0.202098	1.913	0.478219	3.00366	0.191014	0.208525	0.198852	0.10071	0.257719	5.54061	4.82662	0.871135
1606-72	2016	72	2016-72	23-Yumai-34-1606_72			0.208107	0.0915061	0.183333	0.093517	0.983561	6.41644	4.75189	1.78564	1.2886	0.379455	0.113837	0.767113	2.7165	3.40187	0.463458	0.12642	0.910763	0.80969	0.184441	1.81263	0.527181	3.14776	0.20092	0.208385	0.194351	0.103575	0.256399	5.8302	5.03557	0.863705
1606-88	2016	88	2016-88	23-Yumai-34-1606_88			0.180066	0.0972711	0.162784	0.107262	0.982381	6.55077	4.6782	1.794	1.24457	0.314952	0.0944855	0.668406	2.75209	3.10957	0.475164	0.127207	0.96491	0.910285	0.185746	1.69762	0.431604	2.76412	0.173648	0.202028	0.187106	0.0971832	0.242426	5.10739	4.55989	0.892804
1606-34	2016	34	2016-34	24-Avalon 1606_34			0.0920077	0.142433	0.0886063	0.0618779	1.11165	8.16227	2.53344	1.20036	0.773626	0.196921	0.0590762	0.465319	2.05567	1.99739	0.383126	0.0907852	0.415265	0.61107	0.0536678	1.0687	0.24021	1.43601	0.115686	0.104998	0.116014	0.0742552	0.138698	4.2837	4.64854	1.08517
1606-50	2016	50	2016-50	24-Avalon 1606_50			0.108748	0.130487	0.108004	0.0618707	1.17666	8.07502	2.39146	1.18698	0.738665	0.20837	0.0625109	0.48761	2.08382	1.9304	0.405433	0.102689	0.499596	0.711956	0.0645298	1.16468	0.292419	1.76367	0.147322	0.118846	0.1342	0.0815123	0.158597	4.48718	4.91753	1.09591
1606-92	2016	92	2016-92	24-Avalon 1606_92			0.141417	0.17165	0.117761	0.0733707	1.35556	8.42684	2.11523	1.19861	0.744114	0.271582	0.0814745	0.570559	2.15237	1.75597	0.40002	0.0854114	0.321599	0.600653	0.0483152	1.26985	0.230817	1.43138	0.114603	0.107522	0.115647	0.072013	0.136801	5.08507	5.09856	1.00265
1606-110	2016	110	2016-110	25-Galahad 1606_110			0.0975958	0.0874239	0.0864471	0.0871459	0.81602	7.23371	1.34991	0.824484	0.592523	0.209916	0.0629749	0.472587	1.68305	1.54668	0.440161	0.0737601	0.337109	0.643506	0.0566199	1.25777	0.236393	1.4698	0.12103	0.0939697	0.110412	0.0706215	0.133695	4.38828	4.84539	1.10417
1606-49	2016	49	2016-49	25-Galahad 1606_49			0.164514	0.117753	0.12826	0.103443	1.05329	7.52552	1.51512	1.00381	0.646752	0.272314	0.0816943	0.548074	1.85482	1.61083	0.420396	0.082048	0.367541	0.705283	0.0579598	1.42166	0.288985	1.73496	0.152833	0.136746	0.132254	0.0853713	0.157411	4.91142	4.90379	0.998445
1606-8	2016	8	2016-8	25-Galahad 1606_8			0.16426	0.109019	0.116071	0.0952812	0.811608	6.50348	1.67655	0.986053	0.677584	0.28815	0.0864449	0.576303	1.73897	1.75592	0.404519	0.069901	0.385235	0.555644	0.100863	1.53634	0.361983	2.18346	0.152244	0.116437	0.140613	0.0874225	0.17697	5.05655	4.98102	0.985063
1606-40	2016	40	2016-40	26-Apollo 1606_40			0.13124	0.133207	0.116094	0.0994597	1.03812	7.63456	1.79908	1.12517	0.689916	0.264224	0.0792672	0.549607	2.18731	1.86928	0.289578	0.086876	0.575727	0.718019	0.133162	1.52698	0.381099	2.39858	0.160359	0.146061	0.155756	0.0856122	0.19897	4.94572	5.08922	1.02902
1606-43	2016	43	2016-43	26-Apollo 1606_43			0.0790681	0.0857436	0.0933331	0.0954617	0.856753	6.55407	1.33222	0.899644	0.574231	0.203204	0.0609611	0.453273	1.89967	1.71037	0.26665	0.0842392	0.460258	0.726516	0.0689238	1.4172	0.343925	2.05143	0.1496	0.128356	0.131279	0.0796227	0.171741	4.17243	4.52379	1.08421
1606-87	2016	87	2016-87	26-Apollo 1606_87			0.157661	0.13388	0.120441	0.110353	0.834871	6.15129	1.41015	1.08374	0.623708	0.305046	0.0915138	0.578189	1.84565	1.70454	0.204374	0.071209	0.454793	0.551613	0.119249	1.75198	0.482757	2.8448	0.18424	0.130168	0.157225	0.0926772	0.220094	5.06455	4.88108	0.963773
1606-118	2016	118	2016-118	27-Mercia 1606_118			0.0823588	0.0998041	0.0963532	0.0712614	0.956679	6.86199	2.62607	1.16671	0.822806	0.191197	0.0573591	0.456977	1.70702	1.81107	0.464683	0.0884672	0.391848	0.634574	0.0832998	1.23911	0.265975	1.56117	0.123293	0.110842	0.121245	0.079041	0.148148	4.35512	4.98282	1.14413
1606-16	2016	16	2016-16	27-Mercia 1606_16			0.0977539	0.0818953	0.0984137	0.0788516	0.956644	7.1336	2.39583	1.18423	0.80424	0.22144	0.066432	0.465312	1.73615	1.83521	0.481506	0.0871507	0.41976	0.609726	0.100587	1.34637	0.330352	1.9038	0.137922	0.11675	0.136221	0.0867105	0.167828	4.47805	4.91676	1.09797
1606-45	2016	45	2016-45	27-Mercia 1606_45			0.110088	0.0874342	0.0988472	0.0782308	1.03764	6.96652	2.81994	1.29945	0.844106	0.206745	0.0620235	0.456083	1.74334	1.82239	0.5183	0.0955526	0.420682	0.711919	0.0620211	1.28095	0.273853	1.59137	0.131976	0.112125	0.122796	0.0787045	0.148172	4.28414	4.85338	1.13287
1606-28	2016	28	2016-28	28-Brimstone 1606_28			0.11848	0.112789	0.0990036	0.120249	1.29031	8.9288	2.0663	1.13754	0.738833	0.239561	0.0718683	0.511023	2.29741	2.13191	0.71838	0.0748865	0.333385	0.765506	0.0550479	1.44724	0.245009	1.53927	0.12788	0.105829	0.113542	0.0678213	0.135281	4.60451	4.79711	1.04183
1606-57	2016	57	2016-57	28-Brimstone 1606_57			0.098163	0.114519	0.085355	0.111851	1.31438	9.40117	1.94873	1.05631	0.703453	0.174391	0.0523174	0.418613	2.27261	2.10495	0.802167	0.0869951	0.473095	0.936159	0.0662421	1.24765	0.220851	1.41414	0.118583	0.11803	0.120179	0.0720673	0.132966	3.95477	4.73538	1.19738
1606-81	2016	81	2016-81	28-Brimstone 1606_81			0.114542	0.0957389	0.0842201	0.111809	1.11976	8.75949	1.94823	1.0254	0.701176	0.201945	0.0605836	0.452975	2.12688	2.1334	0.665426	0.0780103	0.418461	0.768677	0.0788987	1.31972	0.27686	1.7271	0.136208	0.122167	0.124846	0.0764263	0.146212	4.19491	4.64505	1.1073
1606-7	2016	7	2016-7	29-Flanders 1606_7			0.159042	0.130972	0.124582	0.0533197	0.731719	5.68365	1.23941	0.832686	0.584781	0.28337	0.085011	0.549721	1.76801	1.66296	0.275448	0.0836223	0.431715	0.479288	0.0962191	1.40313	0.404011	2.37207	0.155209	0.122224	0.158544	0.101211	0.199259	5.01631	5.06163	1.00903
1606-80	2016	80	2016-80	29-Flanders 1606_80			0.130834	0.114012	0.100868	0.0533012	0.622646	5.06891	1.38586	0.814095	0.595476	0.242446	0.0727338	0.496037	1.70113	1.64407	0.272928	0.0797663	0.420341	0.492516	0.0907719	1.25649	0.350321	2.06858	0.139741	0.112711	0.145367	0.0930932	0.180069	4.6096	4.98886	1.08228
1606-85	2016	85	2016-85	29-Flanders 1606_85			0.145257	0.124587	0.114584	0.0201086	0.34544	5.01005	1.07572	0.283714	0.331043	0.26548	0.078745	0.702149	1.655	2.72017	0.366552	0.146368	1.02537	0.866991	0.12234	0.681475	0.483808	2.72229	0.164625	0.145962	0.1835	0.115775	0.224399	4.47856	3.27061	1.00125
1606-109	2016	109	2016-109	30-Hereward 1606_109			0.130083	0.1109	0.105319	0.0989736	0.912278	6.15661	2.17439	1.12498	0.739356	0.252456	0.0757369	0.502072	1.81521	1.82468	0.42651	0.0783059	0.387728	0.697451	0.0946542	1.55345	0.322296	1.90534	0.140619	0.105792	0.130533	0.0821592	0.163362	4.60371	4.80041	1.04273
1606-25	2016	25	2016-25	30-Hereward 1606_25			0.100239	0.133049	0.0896749	0.0834315	0.901506	6.90449	1.93097	0.98396	0.701035	0.21283	0.0638489	0.453898	1.76826	1.80196	0.487243	0.0730754	0.280859	0.564299	0.0745711	1.29136	0.242707	1.42556	0.118462	0.0906873	0.104203	0.0677322	0.129491	4.14838	4.43082	1.06808
1606-41	2016	41	2016-41	30-Hereward 1606_41			0.0911511	0.110021	0.0828606	0.0852405	0.944496	7.32887	1.86385	0.988727	0.679429	0.201413	0.060424	0.442612	1.88464	1.8749	0.551262	0.0821628	0.357092	0.73456	0.056545	1.40149	0.255441	1.51939	0.116951	0.0960847	0.113389	0.0715418	0.137353	3.94098	4.25729	1.08026
1606-15	2016	15	2016-15	31-Spark 1606_15			0.105422	0.1172	0.109507	0.0679554	1.34221	8.21638	3.01883	1.43835	0.876291	0.231734	0.0695201	0.507287	2.15396	2.12613	0.498795	0.101343	0.363393	0.545078	0.054839	1.3258	0.278729	1.6567	0.13179	0.109845	0.114474	0.0725076	0.148669	4.39864	4.50182	1.02346
1606-63	2016	63	2016-63	31-Spark 1606_63			0.107356	0.105682	0.0978951	0.0758605	1.19321	7.87331	3.0364	1.47891	0.889342	0.231903	0.0695708	0.495987	2.07343	2.11165	0.474872	0.0890115	0.323813	0.589356	0.0459976	1.39677	0.279518	1.61374	0.127315	0.0996932	0.107328	0.0682018	0.141442	4.29543	4.42767	1.03079
1606-94	2016	94	2016-94	31-Spark 1606_94			0.133474	0.107534	0.108849	0.0786589	1.30126	8.19631	2.99137	1.47771	0.8905	0.253253	0.0759759	0.522619	2.09355	2.11704	0.473894	0.0955805	0.359102	0.563041	0.0551685	1.38299	0.288672	1.70798	0.139374	0.110444	0.115614	0.0735319	0.150531	4.53018	4.50479	0.994394
1606-4	2016	4	2016-4	32-Cadenza 1606_4			0.170535	0.0911583	0.142794	0.104336	1.03528	7.05267	3.55079	1.61899	1.0463	0.316049	0.0948146	0.632804	2.52052	2.51239	0.524035	0.114203	0.855572	0.807727	0.170339	1.56711	0.413522	2.58148	0.184658	0.186635	0.172585	0.0890126	0.219741	5.0316	4.60362	0.914942
1606-65	2016	65	2016-65	32-Cadenza 1606_65			0.112439	0.17442	0.104938	0.105899	1.92299	11.0571	3.41732	1.62591	0.969985	0.200763	0.0602288	0.486944	2.34478	2.20612	0.656861	0.120081	0.464689	0.80795	0.0573853	1.38334	0.243454	1.45218	0.126417	0.116238	0.116102	0.0729541	0.138151	4.28504	4.78189	1.11595
1606-89	2016	89	2016-89	32-Cadenza 1606_89			0.0889284	0.123134	0.0909558	0.0931304	1.49443	9.32195	2.3755	1.24955	0.776839	0.212084	0.0636253	0.492899	2.05075	1.8159	0.450762	0.0898347	0.316549	0.628034	0.046075	1.343	0.22529	1.31772	0.110113	0.0949198	0.103736	0.0674304	0.12683	4.31698	4.71087	1.09124
1606-102	2016	102	2016-102	33-Consort 1606_102			0.126125	0.108778	0.102081	0.0741593	0.752703	4.93378	1.35352	0.819544	0.534175	0.236503	0.070951	0.468763	1.58709	1.51215	0.451457	0.0738389	0.330309	0.498134	0.0839851	1.38233	0.318768	1.87565	0.136137	0.104063	0.122906	0.0802069	0.157789	4.2137	4.38276	1.04012
1606-30	2016	30	2016-30	33-Consort 1606_30			0.132405	0.0918944	0.102624	0.0844235	0.692347	5.01938	1.84272	0.995271	0.625914	0.246976	0.0740928	0.473415	1.5779	1.66318	0.418053	0.0695113	0.368711	0.57213	0.102613	1.52183	0.387596	2.27248	0.155833	0.105951	0.140283	0.0884176	0.181988	4.14909	4.1909	1.01008
1606-78	2016	78	2016-78	33-Consort 1606_78			0.1196	0.0890302	0.111585	0.092348	0.685795	4.79035	1.70815	0.98343	0.611971	0.26753	0.0802589	0.490485	1.5906	1.80449	0.452146	0.069402	0.347068	0.521386	0.0992421	1.60111	0.401939	2.28977	0.15802	0.106893	0.139782	0.0870403	0.182581	4.35592	4.17318	0.958048
1606-100	2016	100	2016-100	34-Flame 1606_100			0.1551	0.124204	0.111072	0.111308	1.14966	7.28157	5.33388	2.12829	1.24788	0.249386	0.0748157	0.513695	2.41729	2.73763	0.42673	0.0779909	0.27385	0.686833	0.0506909	1.46324	0.232759	1.4199	0.120821	0.103286	0.106778	0.06849	0.130543	4.57851	4.73815	1.03487
1606-29	2016	29	2016-29	34-Flame 1606_29			0.115734	0.107393	0.0996486	0.0871905	0.901297	6.80555	2.7926	1.28287	0.808273	0.226593	0.0679778	0.481261	1.94105	2.03821	0.366712	0.0740821	0.312267	0.620063	0.0685822	1.41517	0.283501	1.66522	0.121829	0.0984602	0.119732	0.0760143	0.150342	4.44506	4.63954	1.04375
1606-75	2016	75	2016-75	34-Flame 1606_75			0.13899	0.127524	0.107143	0.102547	1.12644	6.98619	2.34146	1.28862	0.755315	0.224713	0.0674139	0.469444	1.88406	1.67526	0.370138	0.0800204	0.281936	0.778278	0.0410474	1.44768	0.209252	1.27293	0.111326	0.095437	0.103218	0.0640563	0.125368	4.24926	4.52531	1.06496
1606-115	2016	115	2016-115	35-Malacca 1606_115			0.0838657	0.117324	0.0854037	0.0841433	1.14658	7.90659	2.25718	1.11501	0.719632	0.186963	0.056089	0.401096	1.96581	2.07233	0.32898	0.0825379	0.336282	0.827647	0.0421943	1.29197	0.214002	1.27388	0.11487	0.0941877	0.0995039	0.0634391	0.121584	3.44665	3.81396	1.10657
1606-23	2016	23	2016-23	35-Malacca 1606_23			0.0969404	0.134769	0.0975311	0.0858447	1.10135	7.27149	1.7892	0.95945	0.644179	0.22013	0.0660389	0.45716	1.92162	1.94773	0.355749	0.0800441	0.324622	0.697683	0.0545037	1.38998	0.256935	1.51913	0.120847	0.0957187	0.111789	0.0704483	0.141054	4.0578	4.21386	1.03846
1606-62	2016	62	2016-62	35-Malacca 1606_62			0.128352	0.155039	0.104805	0.0888085	1.2459	8.13021	2.04888	1.10948	0.704627	0.228401	0.0685202	0.462755	2.02341	1.96353	0.30038	0.0814184	0.346165	0.767204	0.0521391	1.38556	0.253087	1.54893	0.121182	0.0986757	0.114377	0.0707929	0.142999	4.03032	4.16783	1.03412
1606-11	2016	11	2016-11	36-Solstice 1606_11			0.0953035	0.103811	0.0887979	0.0738259	1.18717	9.41931	2.92766	1.33757	0.915486	0.204869	0.0614607	0.453592	2.1595	2.23836	0.474064	0.0957789	0.39162	0.67302	0.0560695	1.18679	0.238643	1.48398	0.115019	0.110452	0.114649	0.0710114	0.137365	4.16941	4.61224	1.10621
1606-58	2016	58	2016-58	36-Solstice 1606_58			0.108976	0.115302	0.112775	0.0866014	1.22549	9.21902	2.09633	1.24172	0.83241	0.249886	0.0749658	0.523225	2.17918	1.97997	0.413934	0.103514	0.455321	0.717167	0.0855515	1.40712	0.308166	1.95028	0.142039	0.131117	0.14252	0.0814482	0.171513	4.64461	4.75414	1.02358
1606-90	2016	90	2016-90	36-Solstice 1606_90			0.131091	0.117895	0.102948	0.0854115	1.36742	9.56739	2.13179	1.20334	0.804567	0.240128	0.0720384	0.504472	2.0971	1.89835	0.439632	0.0948747	0.422559	0.711401	0.0732396	1.31487	0.261426	1.6504	0.130763	0.119896	0.129342	0.0742056	0.150883	4.47524	4.62037	1.03243
1606-119	2016	119	2016-119	37-Xi 191606_119			0.0896031	0.0915255	0.0822748	0.0824034	1.39024	10.881	2.18245	1.15301	0.764377	0.201418	0.0604253	0.493324	2.20171	2.27626	0.367541	0.0870038	0.377226	0.680386	0.0540934	1.38233	0.269981	1.53615	0.118132	0.0991703	0.113023	0.0743896	0.139401	4.27944	4.63936	1.0841
1606-31	2016	31	2016-31	37-Xi 191606_31			0.122648	0.123858	0.0924948	0.0783851	1.528	11.0816	1.78048	1.04392	0.672194	0.232965	0.0698895	0.518011	2.27257	2.15726	0.334434	0.0826255	0.317236	0.591011	0.0488581	1.39015	0.254593	1.48198	0.133944	0.0946021	0.111448	0.0724676	0.135285	4.59394	4.8924	1.06497
1606-77	2016	77	2016-77	37-Xi 191606_77			0.111953	0.112151	0.0918301	0.0794827	1.45649	10.977	2.90707	1.35096	0.867059	0.211191	0.0633573	0.494686	2.38877	2.4874	0.35764	0.093449	0.388563	0.653297	0.0572346	1.36189	0.282584	1.63581	0.127164	0.107063	0.121392	0.0767623	0.148778	4.30316	4.75243	1.1044
1606-13	2016	13	2016-13	38-Robigus 1606_13			0.165887	0.122988	0.106961	0.09593	1.13418	8.97125	2.84223	1.37617	0.923919	0.279013	0.0837039	0.535678	2.58293	2.57705	0.281494	0.0670036	0.302456	0.600535	0.0574788	1.45316	0.239964	1.51832	0.120284	0.0955844	0.113159	0.0703591	0.140945	4.78346	5.10259	1.06672
1606-79	2016	79	2016-79	38-Robigus 1606_79			0.194756	0.134846	0.135755	0.115174	1.2087	8.9859	2.73206	1.92495	0.982791	0.40763	0.122289	0.6966	2.7014	2.93522	0.34179	0.0641978	0.177201	0.471652	0.0801134	1.81469	0.280845	1.74845	0.131105	0.0980275	0.118903	0.0744484	0.153521	5.89969	5.47803	0.928529
1606-97	2016	97	2016-97	38-Robigus 1606_97			0.12323	0.0842187	0.0909812	0.0940922	0.912973	8.1568	1.93634	1.0063	0.72445	0.241209	0.0723627	0.475365	2.17759	2.25214	0.258438	0.0691537	0.352817	0.559981	0.0963871	1.41327	0.291189	1.78208	0.121005	0.100914	0.123675	0.0750546	0.155608	4.35656	4.66033	1.06973
1606-116	2016	116	2016-116	39-Gallant 1606_116			0.119247	0.153261	0.114121	0.098331	1.53912	10.6726	3.02424	1.41412	0.88226	0.219753	0.0659259	0.51473	2.31527	2.24093	0.396931	0.106956	0.481945	0.951085	0.0712336	1.38413	0.290086	1.79243	0.135303	0.138773	0.140891	0.0843535	0.163538	4.53734	4.87065	1.07346
1606-2	2016	2	2016-2	39-Gallant 1606_2			0.0805903	0.118537	0.0968689	0.0866487	1.25252	9.64861	1.87365	1.01914	0.672543	0.217424	0.0652272	0.49857	2.05189	2.07428	0.324327	0.0909249	0.39509	0.759613	0.0579186	1.37406	0.284464	1.66736	0.127055	0.105955	0.126219	0.078935	0.152878	4.51831	4.87825	1.07966
1606-74	2016	74	2016-74	39-Gallant 1606_74			0.0921253	0.145642	0.102883	0.0929838	1.37071	9.61984	1.77215	1.06802	0.68776	0.251574	0.0754722	0.554772	2.15889	1.97199	0.329147	0.0937143	0.350344	0.71828	0.0559618	1.4447	0.287397	1.70932	0.133476	0.110326	0.129126	0.0796854	0.155941	4.92819	5.142	1.04338
1606-22	2016	22	2016-22	40-Crusoe 1606_22			0.0913386	0.118347	0.0935797	0.112665	1.20933	9.22115	7.55206	2.76656	1.66649	0.221469	0.0664408	0.470473	2.91374	3.81888	0.363336	0.0898602	0.381344	0.790475	0.058521	1.56493	0.283546	1.65945	0.134177	0.104803	0.114989	0.0727608	0.147093	3.97976	4.19421	1.05388
1606-69	2016	69	2016-69	40-Crusoe 1606_69			0.128971	0.124981	0.096192	0.114924	1.10436	9.29369	2.53096	1.22906	0.84684	0.234564	0.0703691	0.487107	2.09899	2.31088	0.263285	0.0886337	0.424334	0.664256	0.0926119	1.52825	0.316846	1.88016	0.143262	0.123163	0.131008	0.0803193	0.162263	4.13599	4.22299	1.02104
1606-83	2016	83	2016-83	40-Crusoe 1606_83			0.154286	0.165782	0.118368	0.118294	1.48263	10.1713	6.84939	2.77931	1.56058	0.307079	0.0921237	0.5816	3.14723	3.53364	0.294342	0.0698725	0.226891	0.626396	0.0449323	1.6849	0.238963	1.48235	0.111068	0.0898576	0.108024	0.0670962	0.138601	4.85405	4.73777	0.976045
