# Supplementary material for: Historical changes in the contents and compositions of fibre components and polar metabolites in white wheat flour
Source: Sci Rep. 2020 Apr 3;10:5920. doi: 10.1038/s41598-020-62777-3 (PMC7125105; doi:10.1038/s41598-020-62777-3)
Supplement: Supplementary file 1 — Supplementary data. [file 41598_2020_62777_MOESM1_ESM.zip › 2403/12 Supplementary Table S3 100320a (1).xlsx]

## Sheet: Sheet1
	Variable	Transformation	Figure 3	Cultivar\Time				Group\Cultivar\Time
				Cultivar	Time.Cultivar	Cultivar	Time.Cultivar	Group	Time.Group	Group.Cultivar	Time.Group.Cultivar	Group	Time.Group	Group.Cultivar	Time.Group.Cultivar
				F statistic	F statistic	p-value	p-value	F statistic	F statistic	F statistic	F statistic	p-value	p-value	p-value	p-value
	Xyl5	Log		25.5816	4.03283	1.28489e-61	5.39671e-16	218.657	27.7132	14.8552	2.71725	4.15434e-53	1.17396e-18	1.67683e-41	1.12668e-08
	G3	Log		22.5493	1.48805	6.20722e-57	0.0137517	65.4116	6.31375	20.1681	1.21995	4.85842e-23	7.91308e-05	9.61052e-52	0.139219
	G4	Log		9.93083	1.13239	1.78187e-30	0.242815	10.1046	4.21223	9.92117	0.961287	6.3214e-05	0.00262974	1.24002e-29	0.568362
	XA3XX	Log		34.7807	2.95657	1.46556e-73	3.21956e-10	202.224	0.710217	25.4783	3.08137	1.19169e-50	0.585722	3.33248e-60	1.26525e-10
	XA2 + 3XX	Log		21.7012	2.0149	1.54156e-55	4.18393e-05	46.8022	0.828265	20.3067	2.08083	1.12807e-17	0.508409	5.52207e-52	2.54947e-05
	XA3A3XX	Log		17.1703	2.67941	2.52847e-47	1.08007e-08	94.4772	3.34069	12.8755	2.64267	2.22874e-30	0.0111173	4.54423e-37	2.82588e-08
	XA3A2 + 3XX			15.7253	1.35062	2.19495e-44	0.0481157	38.6078	1.14206	14.454	1.36221	4.16622e-15	0.337591	1.23487e-40	0.0463975
	XA3XA2 + 3XX	square root		32.6022	2.83861	5.48655e-71	1.43499e-09	144.319	4.00969	26.3957	2.77355	7.99606e-41	0.0036816	1.58345e-61	5.62528e-09
	Adenosine			3.71218	2.04361	4.74552e-10	2.96575e-05	10.1224	2.1022	3.35606	2.04036	6.21949e-05	0.0815172	1.9438e-08	4.09326e-05
	Tryptophan			13.7173	1.96413	5.47292e-40	7.65143e-05	178.444	10.4358	4.56585	1.49348	7.44136e-47	9.23869e-08	7.59589e-13	0.0144162
	Tyrosine			3.3625	1.4614	1.00973e-08	0.0177353	9.72948	1.25729	3.00878	1.47274	8.91909e-05	0.287789	3.66302e-07	0.0174887
	Fumaric_acid			29.3279	4.23145	7.66756e-67	5.11697e-17	156.198	28.7931	22.2795	2.86691	5.20413e-43	2.88213e-19	2.75974e-55	1.77716e-09
	Raffinose	Log		17.6865	1.57273	2.47982e-48	0.00593353	155.377	2.46127	10.037	1.52337	7.3152e-43	0.046265	6.03611e-30	0.0108582
	Sucrose	Log		36.9859	2.4826	4.94199e-76	1.30035e-07	458.559	11.5898	13.5652	1.97665	2.22142e-79	1.46496e-08	1.16981e-38	8.56042e-05
	Maltose	Log		24.7369	2.77471	2.33907e-60	3.22609e-09	88.8828	5.04884	21.1732	2.64837	4.74282e-29	0.000652221	1.83904e-53	2.634e-08
	beta_Glucose	Log		17.7099	2.62222	2.23424e-48	2.22858e-08	66.0831	3.93648	15.0225	2.54921	3.18901e-23	0.00415704	7.36951e-42	8.92382e-08
	alpha_Glucose	Log		21.6367	2.89854	1.97593e-55	6.71367e-10	79.9164	6.49486	18.3989	2.69874	7.65942e-27	5.8547e-05	1.4517e-48	1.41561e-08
	beta_Galactose			3.25954	1.80644	2.48709e-08	0.000475477	9.70349	1.76648	2.90154	1.80867	9.13472e-05	0.136597	9.02829e-07	0.000567322
	alpha_Galactose			3.23609	1.69301	3.05366e-08	0.00167245	9.49989	1.86074	2.8881	1.68369	0.000110166	0.118353	1.01063e-06	0.0021698
	beta_Arabinose	Log		3.50831	1.14936	2.81808e-09	0.218315	5.59752	2.97035	3.39224	1.0482	0.00425204	0.0203688	1.4307e-08	0.390351
	Fructose	Log		20.7854	2.58204	5.50486e-54	3.70571e-08	107.618	3.99219	15.9613	2.50369	2.32297e-33	0.00379006	8.121e-44	1.56007e-07
	Inositol			18.374	3.01545	1.20926e-49	1.52893e-10	74.0517	5.51153	15.2808	2.87678	2.42935e-25	0.00030134	2.09438e-42	1.57336e-09
	Glycine_Betaine	Log		34.6975	2.09837	1.82746e-73	1.53074e-05	185.7	9.7641	26.3085	1.6725	4.80127e-48	2.72762e-07	2.10795e-61	0.00243857
	Choline			4.96406	1.88	1.05874e-14	0.000204821	3.60458	2.68136	5.03959	1.83547	0.02881	0.0325172	1.59071e-14	0.000422074
	Aspartate			11.5124	2.86166	1.14495e-34	1.07135e-09	89.6069	16.9179	7.17382	2.08076	3.17743e-29	4.07883e-12	1.27572e-21	2.55151e-05
	Succinate			10.0354	1.31646	9.18199e-31	0.0640647	51.499	3.24381	7.73185	1.20939	4.36923e-19	0.0130326	2.40161e-23	0.149835
	Malic_acid			8.32058	1.62328	7.88433e-26	0.00351812	17.9786	0.327574	7.78403	1.69526	5.83104e-08	0.859281	1.66676e-23	0.00192175
	Gamma aminobutyric acid (GABA)			15.1742	1.06584	3.23508e-43	0.355358	102.504	1.30687	10.3225	1.05245	3.19627e-32	0.26836	1.04173e-30	0.382223
	Glutamate			15.001	1.09117	7.63435e-43	0.309554	92.7897	1.946	10.6794	1.04368	5.5563e-30	0.103844	1.20094e-31	0.39906
	Alanine			6.53717	1.63696	3.56345e-20	0.00304667	33.7791	5.44311	5.02373	1.4255	1.58327e-13	0.000337781	1.80814e-14	0.026844
	Valine			14.5949	1.20836	5.86951e-42	0.146746	109.232	2.84481	9.33724	1.11745	1.02872e-33	0.0249729	5.00248e-28	0.26906
	Isoleucine			17.5108	1.23108	5.43767e-48	0.124573	141.648	2.0049	10.6143	1.18809	2.56256e-40	0.0948187	1.77634e-31	0.173094
	Leucine			15.5758	1.06706	4.52597e-44	0.353083	109.496	1.72274	10.358	1.03063	9.00868e-34	0.145922	8.3904e-31	0.424695
	Galactose equivalents in AGP			4.88076	1.43218	2.12373e-14	0.0232988	10.5363	4.09351	4.56652	1.28432	4.25929e-05	0.00320329	7.55433e-13	0.0867569
	Arabinose equivalents in AGP			10.3161	1.45978	1.57657e-31	0.0180092	7.87131	5.24571	10.4519	1.24945	0.000498654	0.000469573	4.7384e-31	0.112692
