# Supplementary material for: Historical changes in the contents and compositions of fibre components and polar metabolites in white wheat flour
Source: Sci Rep. 2020 Apr 3;10:5920. doi: 10.1038/s41598-020-62777-3 (PMC7125105; doi:10.1038/s41598-020-62777-3)
Supplement: Supplementary file 1 — Supplementary data. [file 41598_2020_62777_MOESM1_ESM.zip › 2403/14 Supplementary Table S4 100320.xlsx]

## Sheet: allmeans
	Year	Group	Cultivar	AX	Total beta glucan	Total amino acid	Asparagine	Total carbohydrates	Total methyl donors	Total organic acids	AGP	Xyl2	Xyl3	Xyl5	G3	G4	XA3XX	XA2 + 3XX	XA3A3XX	XA3A2 + 3XX	XA3XA2 + 3XX	Adenosine	Tryptophan	Tyrosine	Fumaric_acid	Raffinose	Sucrose	Maltose	beta_Glucose	alpha_Glucose	beta_Galactose	alpha_Galactose	beta_Arabinose	Fructose	Inositol	Glycine_Betaine	Choline	Aspartate	Succinate	Malic_acid	GABA	Glutamate	Alanine	Valine	Isoleucine	Leucine	Galactose equivalents in AGP	Arabinose equivalents in AGP
				Log	Log	Log	Log	Log	Log			Log	Log	Log	Log	Log	Log	Log	Log		square root					Log	Log	Log	Log	Log			Log	Log		Log
	2014	Empirical Selection	April Bearded	1.58216	0.0656997	1.87569	-0.521901	2.16495	-1.07851	2.17754	4.80747	-0.253113	-3.97245	-1.31359	-0.438318	-0.861379	0.288422	-0.00997591	-0.169358	0.249515	0.445869	0.144098	0.0886284	0.12535	0.0745412	-0.828479	1.26916	-0.0341891	-0.179469	-0.687058	0.301659	0.0904976	-0.567561	0.36057	0.46845	-1.48627	0.113703	0.70174	0.149411	1.95358	0.642053	3.6134	0.160639	0.205522	0.129007	0.275637	-0.00844802	-0.0779641
	2014	Empirical Selection	Browick	1.72379	0.799685	1.69681	-0.631101	2.32816	-0.928398	1.97825	5.04999	-0.0433785	-3.05427	-1.41718	0.30609	-0.143026	0.309479	0.34131	-0.108502	0.349554	0.42729	0.138155	0.107411	0.114646	0.097157	-0.372936	1.30993	0.432939	0.000441381	-0.31149	0.300806	0.0902418	-0.572182	0.488567	0.569036	-1.29248	0.120643	0.694462	0.14336	1.73773	0.502887	2.85437	0.14142	0.181338	0.112743	0.231447	0.171227	0.227262
	2014	Empirical Selection	Chidham White Chaff	1.44527	0.420265	1.60782	-0.729074	2.11766	-0.971725	1.82117	4.65339	-0.25808	-3.64255	-2.09085	-0.124666	-0.44709	-0.0101479	0.0974671	-0.397011	0.293597	0.321151	0.128052	0.104153	0.109893	0.134403	-0.729753	1.11758	0.0694861	-0.262034	-0.594543	0.251951	0.0755854	-0.750336	0.454286	0.451927	-1.31495	0.110008	0.656936	0.14951	1.53726	0.455508	2.55981	0.138734	0.169362	0.106158	0.212737	-0.323261	-0.071454
	2014	Empirical Selection	Little Joss	1.87689	0.766668	1.54813	-0.864479	2.54856	-0.650314	1.89335	4.95753	0.251969	-3.19715	-1.21854	0.284842	-0.194924	0.480875	0.381279	-0.0223807	0.406566	0.482329	0.162939	0.132151	0.131412	0.0896022	-0.0920057	1.49677	0.886559	0.266052	-0.129258	0.307159	0.0921478	-0.598539	0.595549	0.648697	-0.933898	0.128989	0.592497	0.115473	1.68828	0.433225	2.39787	0.128716	0.160356	0.100858	0.205605	0.163718	0.0498511
	2014	Empirical Selection	Red Lammas	1.2921	0.211301	1.92708	-0.472233	2.23683	-0.454683	2.31109	5.68894	-0.486735	-3.69061	-1.32544	-0.301393	-0.702333	-0.192471	-0.163984	-0.575597	0.228389	0.326673	0.186933	0.133859	0.148867	0.0942172	-0.571125	1.23237	0.0878916	-0.0817157	-0.547672	0.352583	0.105775	-0.44267	0.514655	0.502983	-0.699345	0.137652	0.773196	0.182621	2.03425	0.655581	3.7122	0.169703	0.226991	0.14055	0.296467	0.882143	0.794248
	2014	Empirical Selection	Red Standard	1.70621	0.488052	1.7792	-0.639819	2.38486	-1.1327	2.13217	5.11707	-0.125033	-3.19664	-0.705329	-0.000120425	-0.463336	0.262345	0.209131	-0.101563	0.311648	0.383394	0.165661	0.110909	0.129926	0.116003	-0.40589	1.55585	0.246529	-0.0371871	-0.514695	0.308359	0.0925076	-0.575016	0.492717	0.523412	-1.56398	0.112694	0.755108	0.155924	1.86024	0.550019	3.14464	0.145884	0.190688	0.119996	0.252511	0.243523	0.289126
	2014	Empirical Selection	Red-Fife	1.7956	0.450944	1.71274	-0.715	2.32025	-1.02755	2.09296	4.52532	0.0430869	-3.02473	-1.32412	-0.0525095	-0.47664	0.575449	0.101849	-0.0245673	0.285626	0.569343	0.164033	0.0984588	0.12713	0.105587	-0.366551	1.3842	0.344872	-0.00917596	-0.455564	0.294781	0.0884344	-0.60199	0.420804	0.463151	-1.36561	0.103225	0.698557	0.138575	1.84879	0.521637	2.96292	0.139962	0.179174	0.10998	0.233695	-0.210172	-0.440689
	2014	Empirical Selection	Squareheads Master	1.86896	0.38788	1.88031	-0.482232	2.52264	-0.591283	2.13867	4.91091	0.0614627	-2.96971	-1.08404	-0.150273	-0.489044	0.722315	0.0993735	-0.0289413	0.280371	0.655169	0.239237	0.172487	0.154838	0.110721	-0.131381	1.73204	0.284404	0.00718283	-0.53286	0.345822	0.103747	-0.489482	0.663686	0.637999	-0.858937	0.130056	0.819175	0.16037	1.86758	0.585063	3.44135	0.176976	0.21116	0.121779	0.270439	0.306789	-0.186454
	2014	Empirical Selection	Yeoman	1.79869	0.93113	1.60745	-0.601286	2.47672	-0.615719	1.81058	5.22431	0.191669	-3.2512	-1.30433	0.484381	-0.0897147	0.318697	0.386933	-0.136872	0.410833	0.42352	0.172481	0.16032	0.124978	0.0869678	-0.179816	1.55056	0.519512	0.0500052	-0.293659	0.287342	0.0862027	-0.61805	0.672664	0.618757	-0.897992	0.132175	0.690933	0.134644	1.58897	0.421791	2.4331	0.139375	0.166621	0.101993	0.206137	0.294725	0.452396
	2014	Early Breeding	Cappelle Desprez	1.75986	0.536803	1.60767	-0.749547	2.31455	-1.01372	1.77782	4.53955	-0.00669505	-3.16781	-0.835876	0.0290341	-0.384767	0.292197	0.287224	-0.0895611	0.369233	0.415287	0.144777	0.138829	0.118026	0.0918422	-0.428602	1.45745	0.208159	-0.11503	-0.502763	0.268277	0.0804831	-0.686938	0.466154	0.436673	-1.37979	0.111274	0.689827	0.122766	1.56322	0.442565	2.5326	0.127932	0.165677	0.101514	0.209369	-0.338936	-0.283452
	2014	Early Breeding	Dominator	1.53269	0.620662	1.78222	-0.575543	2.2474	-0.793967	1.97057	4.84805	-0.118585	-3.19158	-2.06346	0.127021	-0.321987	-0.0318106	0.229152	-0.339338	0.339603	0.332894	0.151743	0.141439	0.121659	0.112054	-0.51163	1.27656	0.158525	-0.0988821	-0.473694	0.287357	0.086207	-0.64509	0.514149	0.489928	-1.09923	0.118879	0.827824	0.143466	1.71505	0.537865	3.05697	0.151883	0.193837	0.115331	0.244267	-0.089489	0.0840896
	2014	Early Breeding	Flanders	1.60673	0.31324	1.74317	-0.641706	2.34266	-0.982956	2.06075	4.91416	-0.120909	-3.09582	-1.03164	-0.150934	-0.67804	-0.0732199	0.269018	-0.288493	0.394441	0.332754	0.129961	0.147596	0.12305	0.0818149	-0.536886	1.51905	0.166916	-0.11256	-0.42283	0.301935	0.0905805	-0.611844	0.449197	0.52543	-1.33892	0.111994	0.642759	0.133538	1.8454	0.539078	3.07705	0.145146	0.189918	0.12014	0.24463	0.015697	0.111277
	2014	Early Breeding	Gartons 60	1.63993	0.257338	1.74901	-0.741187	2.36746	-0.910965	2.22044	4.55129	-0.165516	-2.13543	-0.774501	-0.258163	-0.652278	0.250095	-0.0435316	-0.160363	0.260226	0.438274	0.174782	0.125743	0.130695	0.13012	-0.0421411	1.49522	0.191003	-0.0591056	-0.557289	0.314721	0.0944163	-0.587889	0.433105	0.44925	-1.21083	0.103732	0.740643	0.151696	1.93863	0.526312	3.06529	0.144107	0.187659	0.113719	0.243477	-0.111527	-0.487387
	2014	Early Breeding	Holdfast	1.81653	0.893579	1.46281	-0.790981	2.44735	-0.70177	1.43148	4.85813	0.23211	-3.03509	-1.10739	0.445467	-0.125097	0.371841	0.290023	-0.0849677	0.390987	0.462027	0.144008	0.132972	0.115824	0.0689883	-0.279602	1.54265	0.566907	0.0278179	-0.31238	0.263281	0.0789842	-0.699504	0.563981	0.551588	-0.980442	0.120437	0.567321	0.0986599	1.26383	0.376071	2.13124	0.128238	0.144978	0.0913207	0.181901	-0.127041	0.141798
	2014	Early Breeding	Maris-Huntsman	1.93487	0.747089	1.45221	-0.946613	2.7486	-0.329068	1.91928	4.61205	0.286658	-2.96961	-0.947405	0.304092	-0.280701	0.591933	0.321132	0.0881953	0.360544	0.523012	0.132786	0.162697	0.110052	0.11909	0.0855623	1.75862	1.1499	0.426503	0.00552443	0.272833	0.0818498	-0.685717	0.761452	0.823475	-0.5175	0.123568	0.778153	0.096297	1.70389	0.355289	1.96222	0.120125	0.136472	0.0861046	0.174898	-0.328614	-0.148773
	2014	Early Breeding	Maris-Ploughman	1.67281	0.795311	1.56047	-0.69532	2.54693	-0.723623	1.74848	4.91882	0.0725058	-3.50935	-1.62195	0.328015	-0.190166	0.302882	0.0902921	-0.189508	0.334015	0.48377	0.143039	0.0959355	0.119335	0.0607999	-0.279704	1.47805	0.946688	0.237093	-0.143843	0.300954	0.0902861	-0.638936	0.667281	0.753131	-1.02604	0.126692	0.535084	0.111538	1.57614	0.432384	2.4675	0.135047	0.16756	0.107012	0.211602	0.0634033	0.0727399
	2014	Early Breeding	Maris-Widgeon	1.73925	0.682741	1.47179	-0.940687	2.57197	-0.880622	1.76473	4.89903	0.112742	-3.32985	-1.0156	0.224427	-0.318175	0.320958	0.174854	-0.160789	0.355178	0.435622	0.141453	0.105952	0.114564	0.0730747	-0.20199	1.62528	0.805868	0.202149	-0.215987	0.288473	0.0865418	-0.651608	0.701079	0.720747	-1.21268	0.117271	0.531857	0.0938742	1.59778	0.400699	2.26952	0.124851	0.15692	0.100852	0.199546	0.0252397	0.0713342
	2014	Early Breeding	Masterpiece	1.73144	0.549686	1.72648	-0.6217	2.42201	-0.786948	1.96371	4.98165	0.0574812	-2.79699	-0.941603	0.0587185	-0.39705	0.26447	0.223559	-0.161612	0.361328	0.407689	0.164057	0.124946	0.132134	0.101685	-0.249666	1.4365	0.605292	0.0538788	-0.285892	0.314658	0.0943975	-0.579695	0.515144	0.635713	-1.10822	0.124954	0.738487	0.140789	1.72124	0.516996	2.89628	0.15085	0.181578	0.113406	0.232264	0.148031	0.113623
	2014	Early Breeding	Milfast	1.73625	0.484724	1.75447	-0.579778	2.423	-0.555759	1.99078	4.96947	0.189228	-3.28244	-1.29608	0.01414	-0.496326	0.360129	0.146122	-0.21345	0.326226	0.497339	0.144197	0.128882	0.133629	0.0897308	-0.235228	1.45592	0.560639	0.027106	-0.360133	0.299196	0.0897588	-0.618857	0.582255	0.641404	-0.874123	0.156577	0.702113	0.132751	1.76829	0.544413	3.01221	0.160431	0.185847	0.115316	0.239477	0.10176	0.135685
	2014	Early Breeding	Steadfast	1.36888	0.206599	1.66568	-0.776163	2.40094	-0.929399	2.09856	5.09418	-0.330997	-3.34811	-0.89213	-0.277909	-0.750575	-0.193419	-0.185797	-0.530747	0.252799	0.343798	0.191917	0.138194	0.129649	0.144268	-0.421185	1.49577	0.415814	0.0304313	-0.40062	0.312169	0.0936506	-0.611443	0.542331	0.528932	-1.24647	0.107318	0.752312	0.173841	1.78045	0.467213	2.68958	0.140046	0.176844	0.110863	0.225981	0.22655	0.26032
	2014	Early Breeding	Victor	1.43687	0.30706	1.70528	-0.747968	2.41335	-0.921569	2.0418	4.36971	-0.309722	-2.6646	-0.940984	-0.191448	-0.628198	-0.136097	-0.0837746	-0.436945	0.277507	0.354082	0.167005	0.113695	0.121414	0.12924	-0.214875	1.55043	0.39196	-0.016229	-0.479933	0.287416	0.0862249	-0.691279	0.507719	0.523415	-1.21707	0.102247	0.76201	0.163989	1.74857	0.486713	2.86267	0.14928	0.186196	0.112035	0.235818	-0.383205	-0.578865
	2014	Early Breeding	Viking	1.92711	0.670279	1.56241	-0.799064	2.53309	-0.784702	1.97673	4.72518	0.207688	-2.99232	-0.664948	0.206793	-0.322901	0.575636	0.303771	0.0275848	0.326218	0.551987	0.125671	0.148015	0.1115	0.125656	-0.157459	1.73456	0.496266	0.0308602	-0.358333	0.264005	0.0792016	-0.676989	0.580412	0.600081	-1.10301	0.122297	0.745108	0.113704	1.73737	0.41753	2.34082	0.134404	0.157354	0.0988821	0.199819	-0.237859	-0.0132843
	2014	Modern Early Breeding	Apollo	1.85617	0.142925	1.71613	-0.765723	2.39333	-1.28624	2.11876	4.83585	0.0797478	-3.12147	-0.922024	-0.339088	-0.818539	0.640241	0.125628	0.0613187	0.28345	0.540936	0.169394	0.177026	0.124618	0.116358	-0.370023	1.55725	0.153515	0.0747616	-0.488427	0.319661	0.0958982	-0.538414	0.501566	0.485899	-1.68443	0.0910636	0.587169	0.125517	1.87689	0.540666	3.06492	0.130156	0.167039	0.100542	0.239404	0.122892	-0.152684
	2014	Modern Early Breeding	Avalon	1.79322	0.546838	1.62032	-0.797046	2.60797	-0.748851	1.92105	4.9066	0.0858503	-2.82256	-0.516323	0.0923691	-0.460676	0.381048	0.0374677	-0.0642233	0.299582	0.556714	0.153446	0.193313	0.119863	0.0956516	-0.0701112	1.81231	0.564929	0.117908	-0.295262	0.306323	0.091897	-0.581646	0.648155	0.65101	-1.01939	0.111747	0.675724	0.105857	1.71954	0.44935	2.57773	0.13148	0.165708	0.10317	0.212508	0.0851212	0.026592
	2014	Modern Early Breeding	Brimstone	1.9241	0.711292	1.46347	-0.963851	2.72659	-0.131241	2.00375	4.80741	0.279341	-2.74934	-0.661293	0.262778	-0.306557	0.567229	0.226492	0.0376748	0.367893	0.555294	0.140642	0.17666	0.113845	0.126877	0.0730971	1.90062	0.867574	0.241393	-0.170636	0.27737	0.0832109	-0.64886	0.755107	0.80963	-0.26202	0.106592	0.7995	0.089522	1.78735	0.349195	1.98881	0.116067	0.136987	0.0859497	0.175166	-0.0911834	0.00449982
	2014	Modern Early Breeding	Cadenza	2.13233	0.719845	1.48619	-0.982735	2.6789	-0.579864	1.96644	4.7429	0.540354	-2.65079	-0.373333	0.281604	-0.317363	0.824173	0.462377	0.115428	0.362691	0.589659	0.139159	0.217342	0.117006	0.133777	0.117544	1.86971	0.716999	0.211366	-0.23985	0.281479	0.0844436	-0.643552	0.664794	0.614689	-0.831238	0.123428	0.778441	0.0855555	1.74711	0.366987	2.02787	0.126346	0.144658	0.0901735	0.181103	-0.102028	-0.113657
	2014	Modern Early Breeding	Consort	1.73047	0.310819	1.62033	-0.906476	2.42067	-0.625885	2.06671	4.5535	-0.0311113	-2.89006	-0.985462	-0.157197	-0.673796	0.246971	0.262166	-0.0980943	0.368094	0.415042	0.172685	0.180687	0.126755	0.112445	-0.223301	1.56244	0.352615	0.0205203	-0.45465	0.302468	0.0907405	-0.644227	0.516831	0.497179	-0.82681	0.0973605	0.686029	0.127893	1.82637	0.453009	2.6387	0.123225	0.162816	0.102931	0.213757	-0.234934	-0.359558
	2014	Modern Early Breeding	Crusoe	1.87364	0.466669	1.60469	-0.873874	2.65421	-0.903235	2.23718	4.76536	0.231242	-3.14466	-1.05463	0.00623278	-0.530345	0.530525	0.241873	0.0348125	0.370499	0.524527	0.15684	0.229344	0.122847	0.125758	-0.0381608	1.83379	0.692624	0.205587	-0.2074	0.313841	0.0941522	-0.577066	0.683489	0.716598	-1.25135	0.119186	0.678439	0.119411	1.99201	0.443153	2.491	0.129167	0.160334	0.0988709	0.208577	0.0290291	-0.199797
	2014	Modern Early Breeding	Einstein	1.74625	0.27332	1.57259	-0.8454	2.67781	-0.449654	2.07037	5.05614	0.215106	-2.66434	-0.831606	-0.15716	-0.777741	0.205856	0.198675	-0.233034	0.355686	0.409044	0.148804	0.162032	0.121514	0.112112	0.039396	1.69722	1.02012	0.330724	-0.0657249	0.288898	0.0866694	-0.658139	0.68518	0.787164	-0.647876	0.114261	0.718696	0.109628	1.84863	0.420042	2.38435	0.12832	0.156805	0.0996125	0.202322	0.104986	0.305808
	2014	Modern Early Breeding	Flame	1.81106	0.742381	1.47918	-0.969619	2.63136	-0.774798	1.86449	4.47566	0.234983	-2.88844	-0.833947	0.293183	-0.274061	0.422185	0.180184	-0.127432	0.347308	0.478937	0.140753	0.230731	0.114695	0.116801	0.0119743	1.79494	0.752183	0.216898	-0.225108	0.252614	0.0757841	-0.747051	0.631965	0.647076	-1.07662	0.120204	0.844407	0.0856762	1.66201	0.347211	1.95181	0.117846	0.137642	0.085392	0.174935	-0.452715	-0.297326
	2014	Modern Early Breeding	Galahad	1.71973	0.581976	1.56482	-0.924431	2.35552	-0.398066	2.21904	4.821	-0.104719	-3.55511	-1.41126	0.0840869	-0.354078	0.46485	0.0151492	-0.027074	0.291955	0.595327	0.159589	0.149482	0.1189	0.122273	-0.409138	1.52472	0.173802	-0.0843972	-0.484711	0.299977	0.0899931	-0.595935	0.481077	0.500338	-0.560503	0.100278	0.614418	0.127214	1.96955	0.431486	2.49466	0.122331	0.157768	0.0984123	0.20396	0.00826386	-0.0677596
	2014	Modern Early Breeding	Gallant	2.00842	0.527604	1.55964	-0.882691	2.66865	-0.739199	1.87589	5.11279	0.369134	-3.12573	-0.810595	0.0775624	-0.48759	0.687864	0.445102	0.0296809	0.372153	0.560662	0.148357	0.201517	0.121652	0.0894058	-0.000548115	1.85249	0.741558	0.202807	-0.189024	0.299958	0.0899873	-0.577426	0.634509	0.719301	-1.03079	0.118872	0.718321	0.105261	1.68122	0.413817	2.3114	0.126588	0.156694	0.0995168	0.198924	0.208181	0.315914
	2014	Modern Early Breeding	Hereward	1.74349	0.730862	1.64356	-0.823828	2.60412	-0.496883	2.05104	4.93542	0.180015	-3.03974	-1.33872	0.290199	-0.30096	0.331083	0.224862	-0.20879	0.337297	0.470412	0.151386	0.266343	0.128405	0.0997734	-0.015487	1.6792	0.809353	0.230367	-0.192831	0.308052	0.0924157	-0.623793	0.644999	0.723795	-0.705914	0.114381	0.729292	0.120664	1.8306	0.452068	2.5651	0.132318	0.163645	0.10006	0.210795	0.09079	0.0785616
	2014	Modern Early Breeding	Malacca	1.94031	0.550335	1.56211	-0.846202	2.66341	-0.738768	1.98127	4.29737	0.357284	-2.72044	-0.64081	0.111781	-0.485554	0.490025	0.371309	-0.0206875	0.446732	0.440694	0.132754	0.217043	0.115695	0.107628	0.0759568	1.87439	0.697032	0.139801	-0.264178	0.270105	0.0810316	-0.73639	0.682448	0.747608	-1.04016	0.124406	0.830059	0.105786	1.76786	0.398469	2.23012	0.12693	0.147999	0.0911894	0.191981	-0.590053	-0.516708
	2014	Modern Early Breeding	Mercia	1.89066	0.688071	1.55727	-0.85251	2.6617	-0.554136	1.93173	4.8307	0.331106	-2.8422	-1.21716	0.251929	-0.35196	0.468522	0.391532	-0.0180957	0.393029	0.459918	0.150468	0.170787	0.128486	0.107428	0.0779188	1.73839	0.931243	0.301698	-0.104512	0.292833	0.0878499	-0.623477	0.608762	0.735604	-0.788191	0.120073	0.69072	0.11761	1.7067	0.417664	2.33534	0.133825	0.155065	0.0974165	0.197089	-0.0482599	0.0081676
	2014	Modern Early Breeding	Robigus	1.64566	0.0156893	1.65093	-0.846115	2.57408	-0.786154	2.16106	5.17132	-0.15344	-3.0368	-0.892381	-0.45464	-0.964678	0.192975	0.050282	-0.104083	0.370877	0.397582	0.14469	0.187953	0.122322	0.129022	-0.280752	1.84619	0.318172	-0.0216119	-0.400916	0.311719	0.0935157	-0.584238	0.711852	0.706487	-1.03278	0.099599	0.739562	0.141821	1.89022	0.451597	2.66045	0.136625	0.170131	0.104143	0.219289	0.241827	0.399322
	2014	Modern Early Breeding	Solstice	1.98904	0.698351	1.5114	-0.87182	2.64173	-0.59079	1.84056	4.73001	0.399734	-2.89161	-0.933072	0.254594	-0.328	0.636021	0.407139	0.0915728	0.395025	0.523983	0.132693	0.17679	0.111649	0.0999822	-0.0212638	1.80939	0.721665	0.197582	-0.166958	0.285964	0.0857891	-0.64993	0.656394	0.690238	-0.821338	0.113739	0.721071	0.0970425	1.64354	0.388068	2.19881	0.126694	0.152181	0.0935215	0.191544	-0.139239	-0.102237
	2014	Modern Early Breeding	Spark	2.16082	0.868941	1.48422	-0.939726	2.61665	-0.629568	1.78795	4.59815	0.474423	-3.02051	-0.485817	0.422543	-0.152893	1.00716	0.34183	0.157142	0.322982	0.73351	0.14677	0.187885	0.113547	0.0931823	0.00529299	1.78184	0.732049	0.182666	-0.264314	0.273426	0.0820278	-0.648137	0.583344	0.609632	-0.883438	0.119694	0.62183	0.10341	1.59135	0.385205	2.16428	0.122121	0.144609	0.091444	0.185621	-0.218477	-0.28658
	2014	Modern Early Breeding	Xi 19	2.18069	0.655029	1.53117	-0.962016	2.76295	-0.677361	1.9955	5.28337	0.549127	-2.76657	-0.533664	0.19194	-0.337784	0.844247	0.689261	0.189346	0.445972	0.509017	0.192312	0.231575	0.139243	0.110129	0.203004	1.98138	0.73775	0.259459	-0.183446	0.330458	0.0991376	-0.527462	0.747328	0.74095	-0.949226	0.121362	0.747191	0.104977	1.7804	0.390739	2.16756	0.134398	0.153453	0.0976158	0.191924	0.458011	0.407376
	2015	Empirical Selection	April Bearded	1.61738	0.186709	1.83835	-0.646551	2.20159	-1.20557	2.30281	4.817	-0.335258	-3.81218	-0.856812	-0.260021	-0.849426	0.264844	-0.0351793	-0.185079	0.242651	0.452489	0.169493	0.093953	0.135514	0.0594859	-0.757198	1.24623	0.31507	-0.0950534	-0.747353	0.315715	0.0947144	-0.558005	0.304805	0.41091	-1.52502	0.0819517	0.631907	0.153419	2.08991	0.619544	3.52634	0.156486	0.203367	0.129166	0.2727	0.114967	-0.137025
	2015	Empirical Selection	Browick	1.88354	0.768644	1.67487	-0.653916	2.55966	-0.835307	2.03773	5.23646	0.0673634	-3.05371	-1.01193	0.329232	-0.269056	0.52457	0.358363	0.0510301	0.329274	0.545912	0.150899	0.104152	0.122285	0.0891603	-0.242199	1.33047	1.17489	0.348699	-0.101048	0.292721	0.0878164	-0.567804	0.602537	0.733391	-1.0896	0.0973245	0.717804	0.138125	1.81045	0.473212	2.75381	0.137119	0.176572	0.110299	0.228386	0.391676	0.425182
	2015	Empirical Selection	Chidham White Chaff	1.76147	0.483757	1.57364	-0.832671	2.21023	-0.887861	1.99577	4.60257	-0.0868829	-3.58319	-1.53351	0.00384045	-0.483496	0.399823	0.23124	-0.0896794	0.264073	0.483718	0.143886	0.102473	0.116921	0.0949823	-0.495699	1.21364	0.374209	-0.154789	-0.679694	0.249264	0.0747791	-0.733152	0.416028	0.384738	-1.12215	0.0859285	0.688841	0.144183	1.7566	0.431079	2.45017	0.131945	0.165734	0.103562	0.208605	-0.238832	-0.212076
	2015	Empirical Selection	Little Joss	2.04584	0.719606	1.55861	-0.701336	2.75068	-0.567753	1.83136	4.9319	0.359256	-3.34528	-1.12631	0.321674	-0.396409	0.647854	0.432629	0.15429	0.370201	0.573279	0.156655	0.105346	0.136514	0.0686909	0.100985	1.57624	1.37916	0.539225	0.0279346	0.259239	0.0777718	-0.657268	0.6948	0.726932	-0.798309	0.11714	0.806177	0.101574	1.66109	0.387775	2.23919	0.128246	0.15506	0.0971957	0.198831	0.0242219	0.183534
	2015	Empirical Selection	Red Lammas	1.73049	0.500604	1.79234	-0.649909	2.48345	-0.422578	2.28165	5.11014	-0.0483031	-3.32207	-0.953189	0.0738113	-0.574483	0.367113	0.133897	-0.140655	0.272636	0.4701	0.191272	0.146061	0.140091	0.0744362	-0.213587	1.45446	0.745863	0.193026	-0.370476	0.318157	0.095447	-0.540221	0.541713	0.593852	-0.589025	0.0998485	0.798146	0.148793	2.05842	0.549842	3.17328	0.150689	0.194906	0.121656	0.256995	0.36166	0.202572
	2015	Empirical Selection	Red Standard	1.75762	0.475729	1.86555	-0.516358	2.52267	-1.08849	2.17513	5.18566	-0.149597	-3.16366	-0.605381	0.0309682	-0.551657	0.364152	0.0707656	-0.0778351	0.237257	0.449469	0.175501	0.115264	0.138211	0.0786523	-0.296048	1.60229	0.790918	0.146437	-0.413048	0.305577	0.091673	-0.548794	0.547975	0.618674	-1.43507	0.0986324	0.835151	0.159941	1.93654	0.592003	3.417	0.159505	0.203981	0.128333	0.273214	0.420607	0.294653
	2015	Empirical Selection	Red-Fife	1.94981	0.517418	1.67043	-0.691251	2.71447	-0.636949	2.04621	4.61475	0.195201	-2.81354	-1.04928	0.15033	-0.664143	0.65536	0.159325	0.03191	0.25911	0.598287	0.17044	0.136306	0.140394	0.0769765	0.192125	1.64389	1.18997	0.415144	-0.111408	0.28288	0.084864	-0.632465	0.700567	0.775112	-0.859215	0.100657	0.814594	0.116813	1.85242	0.457841	2.66112	0.137918	0.175556	0.106669	0.224762	-0.194338	-0.232208
	2015	Empirical Selection	Squareheads Master	1.98727	0.371551	1.92234	-0.373774	2.50655	-0.487351	2.13147	4.31129	0.134675	-2.61873	-0.69323	-0.0696323	-0.670957	0.834908	0.00529304	0.0459701	0.20642	0.7334	0.233904	0.137482	0.16107	0.0731177	-0.0409361	1.64652	0.579277	0.0389604	-0.647937	0.305123	0.0915368	-0.589981	0.588867	0.57048	-0.698703	0.117671	0.93341	0.148002	1.91035	0.614813	3.52666	0.172469	0.210625	0.123556	0.280621	-0.232621	-0.800852
	2015	Empirical Selection	Yeoman	1.99385	0.826773	1.53968	-0.86268	2.73814	-0.653977	2.00955	5.4669	0.251752	-2.91011	-0.773293	0.428022	-0.288872	0.571687	0.390891	0.0849744	0.343596	0.54166	0.24117	0.198359	0.149595	0.0841847	0.204673	1.66979	1.15265	0.466741	-0.13317	0.31808	0.095424	-0.539089	0.767712	0.649806	-0.849795	0.0914401	0.794565	0.108357	1.81701	0.365111	2.18197	0.122106	0.150753	0.0942003	0.195065	0.699755	0.577991
	2015	Early Breeding	Cappelle Desprez	2.12941	0.76961	1.59758	-0.715563	2.80595	-0.583993	1.91114	4.89223	0.482372	-2.87975	-0.584667	0.424286	-0.487447	0.790402	0.49967	0.144446	0.354117	0.589392	0.157353	0.153171	0.13594	0.0748843	0.250535	1.86199	1.19805	0.422733	-0.0893793	0.26941	0.0808229	-0.62209	0.73658	0.740253	-0.811206	0.112476	0.832138	0.116158	1.7201	0.400647	2.33131	0.134719	0.159317	0.0996335	0.202301	0.0660978	0.0623084
	2015	Early Breeding	Dominator	1.66672	0.691888	1.74691	-0.594236	2.22574	-0.804009	1.99357	4.68921	-0.148122	-3.52571	-1.75749	0.240212	-0.323943	0.234895	0.227583	-0.107928	0.300493	0.45427	0.15152	0.153132	0.117011	0.0801049	-0.539434	1.17647	0.435531	-0.0685884	-0.611569	0.257837	0.0773512	-0.693135	0.445109	0.377694	-1.05104	0.0978149	0.875639	0.131722	1.78175	0.495959	2.887	0.139051	0.183917	0.110548	0.235886	-0.187903	-0.0897386
	2015	Early Breeding	Flanders	1.62313	0.557276	1.81945	-0.564588	2.53389	-0.908992	2.18841	4.87466	-0.290256	-2.74198	-0.900143	0.119083	-0.482735	0.0730796	0.0732574	-0.257573	0.292416	0.42191	0.17253	0.162003	0.132222	0.0589321	-0.254365	1.50637	0.966667	0.200955	-0.297817	0.307413	0.092224	-0.597277	0.553282	0.717165	-1.15875	0.0887953	0.747603	0.147079	1.98239	0.561701	3.26448	0.153412	0.199999	0.126285	0.259092	0.108666	-0.0153931
	2015	Early Breeding	Gartons 60	1.87588	0.509033	1.72419	-0.661835	2.41695	-0.851539	2.04356	4.69879	0.0277559	-2.84591	-0.882176	0.0721305	-0.533748	0.622547	0.117401	0.0632583	0.240188	0.56509	0.169099	0.10234	0.123286	0.075887	-0.256661	1.41589	0.711611	0.0881968	-0.470393	0.276657	0.0829972	-0.603759	0.473554	0.54279	-1.11319	0.0982243	0.752856	0.138	1.82967	0.502718	2.93516	0.149311	0.184729	0.115617	0.24053	-0.0491691	-0.209294
	2015	Early Breeding	Holdfast	2.01444	0.878847	1.53587	-0.719858	2.74467	-0.622374	1.73969	4.98666	0.32431	-2.83489	-0.831655	0.485767	-0.248555	0.673938	0.317372	0.0841176	0.323039	0.611269	0.199631	0.139314	0.153043	0.0710704	0.187558	1.65813	1.24684	0.457402	-0.0818832	0.280407	0.0841221	-0.624571	0.704816	0.672218	-0.844825	0.106887	0.728753	0.104551	1.56407	0.379692	2.22306	0.125814	0.15215	0.0952256	0.195279	0.139482	0.177794
	2015	Early Breeding	Maris-Huntsman	1.99438	0.845795	1.59608	-0.884389	3.51438	0.0421516	2.16492	5.01272	0.256659	-3.13536	-0.907914	0.434262	-0.254604	0.661025	0.325512	0.123287	0.323132	0.558909	0.17063	0.193238	0.129894	0.0871119	0.20055	1.84209	2.64889	1.51718	0.993147	0.314465	0.0943396	-0.575482	1.30105	1.74659	-0.0507766	0.0923085	0.860285	0.117478	1.96033	0.399441	2.35949	0.125881	0.157082	0.0976547	0.203123	0.0480702	0.321326
	2015	Early Breeding	Maris-Ploughman	1.87909	1.09988	1.57371	-0.864473	3.09124	-0.616578	2.0829	5.46786	0.207899	-3.01805	-1.13027	0.662898	0.0604957	0.556147	0.152453	-0.0650328	0.30022	0.560644	0.240239	0.158136	0.160477	0.0704433	0.229876	1.74503	1.96763	0.952993	0.436977	0.348765	0.104629	-0.503774	0.972738	1.20576	-0.822268	0.100628	0.632187	0.105849	1.9066	0.409914	2.41934	0.133891	0.16846	0.108655	0.213966	0.770613	0.509045
	2015	Early Breeding	Maris-Widgeon	1.90099	1.04938	1.49136	-0.924775	2.93955	-0.716253	1.84898	5.19474	0.212709	-3.10518	-0.737507	0.596981	0.0384441	0.567874	0.223541	-0.0241198	0.347058	0.573306	0.167651	0.138057	0.133239	0.0588783	0.109199	1.78426	1.6601	0.697439	0.189686	0.296463	0.088939	-0.618526	0.88442	1.03552	-0.939728	0.0976063	0.554177	0.105513	1.68459	0.381192	2.2579	0.127175	0.160317	0.103622	0.202466	0.360719	0.372713
	2015	Early Breeding	Masterpiece	1.92853	0.83064	1.60721	-0.72323	2.55238	-0.700854	1.89063	4.8398	0.111958	-3.1676	-0.906975	0.357209	-0.144634	0.603874	0.338676	0.128383	0.353732	0.581877	0.148475	0.0981625	0.123636	0.0767952	-0.187782	1.44824	1.10838	0.288626	-0.190874	0.261711	0.0785133	-0.673842	0.515312	0.617617	-0.924714	0.0995636	0.733895	0.124689	1.68915	0.437958	2.50551	0.130559	0.163334	0.102912	0.210723	-0.065978	0.0895288
	2015	Early Breeding	Milfast	1.83008	0.659765	1.6027	-0.766891	2.60795	-0.676621	1.86679	5.15531	0.122393	-3.17254	-1.02545	0.215597	-0.369975	0.492826	0.135917	-0.0927835	0.279822	0.586143	0.179918	0.159092	0.140398	0.0643475	0.0471627	1.59993	1.00602	0.277232	-0.27965	0.285057	0.0855171	-0.613009	0.599027	0.580373	-0.91305	0.107233	0.770349	0.104214	1.69823	0.417304	2.43452	0.131143	0.162315	0.103259	0.207874	0.298267	0.356292
	2015	Early Breeding	Steadfast	1.63009	0.257563	1.74411	-0.619617	2.33287	-0.847116	2.18303	5.14803	-0.244018	-3.41576	-0.85856	-0.158634	-0.822005	0.153894	-0.0330382	-0.180835	0.239417	0.486241	0.183961	0.110734	0.127896	0.101217	-0.493182	1.32796	0.570337	0.00814371	-0.473226	0.292415	0.0877246	-0.616549	0.468011	0.448785	-1.09068	0.09267	0.891659	0.164824	1.91699	0.495905	2.88728	0.152914	0.186977	0.117097	0.238788	0.281815	0.3582
	2015	Early Breeding	Victor	1.79458	0.31195	1.64459	-0.729697	2.40881	-0.834395	2.03092	4.33614	-0.113924	-3.80363	-1.47335	-0.0719076	-0.840065	0.415664	0.183697	0.0268896	0.261467	0.506147	0.140523	0.100736	0.109025	0.0926182	-0.310882	1.43834	0.704648	0.0703357	-0.467592	0.249852	0.0749555	-0.747713	0.489609	0.503573	-1.0776	0.0936807	0.864012	0.133255	1.80505	0.435008	2.57017	0.134105	0.168278	0.104335	0.215201	-0.497734	-0.486036
	2015	Early Breeding	Viking	1.68449	0.781867	1.59969	-0.815469	2.6301	-0.89123	2.11753	4.70636	-0.200534	-2.95515	-0.56467	0.298436	-0.177025	0.310672	-0.0719025	-0.20872	0.241252	0.523419	0.148489	0.163903	0.111161	0.0806832	-0.210568	1.69263	1.06739	0.222923	-0.249487	0.255787	0.076736	-0.716559	0.607229	0.745931	-1.1221	0.0844151	0.844687	0.134658	1.90219	0.411597	2.3926	0.125633	0.162857	0.101945	0.207019	-0.232536	-0.0107875
	2015	Modern Early Breeding	Apollo	1.9415	0.435918	1.74864	-0.620801	2.75034	-0.72173	2.13661	4.7337	0.158139	-2.79299	-0.77429	0.0650701	-0.73864	0.598784	0.204584	0.0185574	0.273291	0.538437	0.145112	0.164568	0.129619	0.0785152	0.0486015	1.80336	1.14959	0.423731	-0.155559	0.282463	0.0847389	-0.6195	0.691398	0.818445	-0.953026	0.0983653	0.80928	0.13616	1.92193	0.509576	2.95008	0.148525	0.173645	0.106196	0.236889	-0.0914707	-0.0971835
	2015	Modern Early Breeding	Avalon	1.85976	0.753796	1.55124	-0.876081	2.83021	-0.418526	1.8928	4.62633	0.131048	-2.84263	-0.603061	0.400871	-0.461685	0.483342	-0.0667464	-0.0977073	0.235123	0.607536	0.147811	0.185015	0.132311	0.0826961	0.220295	1.93802	1.22366	0.438557	-0.114583	0.257853	0.0773559	-0.678062	0.719351	0.764939	-0.590397	0.0979384	0.825701	0.0955931	1.71451	0.374468	2.22864	0.127303	0.151124	0.0947081	0.192167	-0.208357	-0.195027
	2015	Modern Early Breeding	Brimstone	2.10367	1.06458	1.51496	-0.823587	3.35933	0.303396	2.09089	4.62391	0.447554	-2.51799	-0.386678	0.648854	-0.0179087	0.771327	0.256093	0.11379	0.324886	0.622015	0.112381	0.208133	0.117209	0.11582	0.514013	2.13307	2.19614	1.22207	0.626423	0.234893	0.070468	-0.712282	1.19565	1.39516	0.22271	0.10631	1.32617	0.0590565	1.91602	0.281616	1.68849	0.116028	0.131684	0.0793894	0.161322	-0.386912	-0.0213161
	2015	Modern Early Breeding	Cadenza	2.36236	0.971087	1.52602	-0.897357	3.33797	-0.124251	2.06444	4.89356	0.799964	-2.55605	-0.526785	0.565183	-0.129967	1.11925	0.683894	0.211986	0.349132	0.656257	0.189962	0.258951	0.140077	0.0975747	0.629445	2.14559	2.15571	1.21975	0.581484	0.291943	0.087583	-0.591122	1.09163	1.22445	-0.256551	0.109411	1.00752	0.0661368	1.90073	0.327219	1.92156	0.129055	0.143468	0.0902702	0.177338	0.104756	0.0263033
	2015	Modern Early Breeding	Consort	2.05883	0.619497	1.59497	-0.834409	2.92901	-0.198662	2.05794	4.61502	0.284986	-2.33563	-0.413874	0.248255	-0.551393	0.667588	0.294896	0.0454351	0.352472	0.591235	0.15206	0.217857	0.133347	0.0882715	0.377739	1.92007	1.44802	0.602516	0.0442069	0.276235	0.0828704	-0.675446	0.839936	0.912236	-0.33511	0.105436	0.87924	0.116105	1.85356	0.387052	2.3084	0.130821	0.156588	0.0965165	0.200007	-0.241178	-0.18484
	2015	Modern Early Breeding	Crusoe	2.03563	0.604975	1.58731	-0.92009	2.95663	-0.549513	2.29001	4.47327	0.294845	-3.03591	-0.808157	0.272661	-0.66028	0.699574	0.257361	0.0874302	0.298484	0.589735	0.143273	0.22678	0.12099	0.0924171	0.152895	1.90084	1.60493	0.706572	0.176126	0.259561	0.0778683	-0.686029	0.81381	1.00297	-0.720647	0.0891302	1.14899	0.083474	2.11412	0.353435	2.09727	0.122072	0.145673	0.0913464	0.18676	-0.354969	-0.354536
	2015	Modern Early Breeding	Einstein	1.90787	0.543681	1.52015	-0.977058	2.81479	-0.136871	1.98027	5.01621	0.201775	-3.23816	-1.01107	0.20909	-0.720625	0.499581	0.231672	-0.0277124	0.290421	0.515201	0.192082	0.201072	0.145103	0.0929037	0.245469	1.81652	1.23809	0.542142	-0.0763865	0.279275	0.0837824	-0.627991	0.784692	0.715543	-0.257298	0.0943232	0.971476	0.077398	1.80997	0.336232	2.03012	0.126397	0.145329	0.0907565	0.185479	0.157865	0.218509
	2015	Modern Early Breeding	Flame	1.99339	0.955873	1.46572	-1.10088	2.97577	-0.588083	1.96216	4.60326	0.36658	-2.55681	-0.531067	0.530452	-0.108466	0.684064	0.174507	0.00905492	0.300878	0.59469	0.203488	0.237061	0.142248	0.0902926	0.297172	1.88109	1.6455	0.777943	0.197851	0.275146	0.0825437	-0.664159	0.774782	0.895231	-0.764783	0.0901225	0.959212	0.0740307	1.79784	0.307398	1.84752	0.11432	0.134181	0.0840605	0.16989	-0.154789	-0.294743
	2015	Modern Early Breeding	Galahad	1.94285	0.742363	1.63398	-0.760174	2.57598	-0.000554395	2.22995	4.61629	0.123725	-2.82874	-0.95415	0.358707	-0.402957	0.69024	0.0968757	0.0716474	0.24332	0.673957	0.13181	0.134274	0.118928	0.0960089	-0.0748953	1.65044	0.918247	0.178462	-0.31272	0.254582	0.0763746	-0.668613	0.525965	0.641766	-0.10311	0.0978222	0.90516	0.143356	1.99058	0.426425	2.48797	0.129645	0.156311	0.0982255	0.204441	-0.261884	-0.161584
	2015	Modern Early Breeding	Gallant	2.1617	0.632977	1.54111	-0.979845	2.89327	-0.725721	1.85236	5.21682	0.465255	-2.79455	-0.268725	0.262749	-0.552684	0.91083	0.400998	0.128918	0.328004	0.633504	0.187138	0.212891	0.136398	0.0682582	0.26919	2.02876	1.23341	0.464233	-0.0300232	0.308456	0.0925369	-0.518285	0.758156	0.823779	-0.94511	0.0953673	0.832781	0.0940485	1.69006	0.368699	2.17092	0.127561	0.154273	0.100381	0.193799	0.427582	0.350009
	2015	Modern Early Breeding	Hereward	1.91155	0.747495	1.66026	-0.772071	2.80675	-0.202382	2.17394	4.63243	0.16658	-2.98431	-0.852925	0.394108	-0.467362	0.573165	0.165298	-0.0844057	0.27093	0.583411	0.153277	0.217189	0.119408	0.0871565	-0.0208175	1.69559	1.46418	0.546821	0.0492148	0.26416	0.0792479	-0.687452	0.720683	0.937818	-0.321312	0.0915644	0.931661	0.13664	1.95014	0.428134	2.52095	0.131648	0.157852	0.0983193	0.206358	-0.227245	-0.163945
	2015	Modern Early Breeding	Malacca	1.98181	0.614849	1.63227	-0.805281	2.76807	-0.512599	2.09096	4.36625	0.2791	-3.00877	-0.886428	0.255846	-0.596977	0.57063	0.365344	0.0308754	0.344766	0.514394	0.146304	0.183614	0.124189	0.0758874	0.177471	1.77683	1.22371	0.455173	-0.0909523	0.263334	0.0790003	-0.703506	0.670218	0.77242	-0.707178	0.104061	1.01892	0.0973997	1.91767	0.398292	2.35668	0.130168	0.155837	0.0979479	0.202865	-0.443841	-0.47972
	2015	Modern Early Breeding	Mercia	2.00562	0.844962	1.60136	-0.764927	2.84763	-0.296736	1.93493	4.57165	0.21424	-1.99491	-0.428744	0.44916	-0.27692	0.604532	0.348401	0.0259268	0.340884	0.577585	0.147313	0.202694	0.130784	0.0747311	0.319416	1.85116	1.3448	0.469568	-0.0322002	0.258855	0.0776565	-0.696742	0.715068	0.848745	-0.441297	0.0996273	0.832543	0.113873	1.74633	0.395538	2.34795	0.128286	0.157753	0.0981919	0.201017	-0.304278	-0.208477
	2015	Modern Early Breeding	Robigus	1.92408	0.399668	1.61164	-0.748134	2.78748	-0.460431	2.24842	4.5304	0.015602	-1.81796	-0.204359	-0.0047789	-0.705331	0.558221	0.0683792	0.0409717	0.307555	0.532721	0.126086	0.1758	0.0957798	0.107859	0.210214	1.96944	1.02168	0.208603	-0.239042	0.233391	0.0700174	-0.781858	0.808982	0.91286	-0.602544	0.0834908	0.992684	0.175786	1.96477	0.379013	2.30158	0.133737	0.161487	0.0972284	0.200537	-0.525105	-0.0701451
	2015	Modern Early Breeding	Solstice	2.06879	0.925646	1.6452	-0.772117	2.93071	-0.190307	2.04445	4.6566	0.377478	-2.55015	-0.695803	0.513074	-0.162082	0.706	0.364695	0.153623	0.392423	0.562409	0.17612	0.219572	0.132363	0.084228	0.284531	1.88452	1.53027	0.667468	0.146742	0.284712	0.0854135	-0.631815	0.781177	0.923449	-0.32474	0.104037	0.905169	0.122525	1.8377	0.414874	2.43075	0.141678	0.167724	0.102611	0.211228	-0.110367	-0.232483
	2015	Modern Early Breeding	Spark	2.37291	0.944153	1.56	-0.758031	3.19626	-0.22492	1.92466	4.7964	0.76211	-2.3673	-0.120473	0.551613	-0.186291	1.13482	0.610787	0.265534	0.369245	0.696113	0.15071	0.215462	0.13992	0.0770146	0.528254	2.13481	1.8802	0.97909	0.385405	0.270171	0.0810513	-0.603947	0.983752	1.09889	-0.390212	0.122543	0.905486	0.0872456	1.7604	0.362291	2.11252	0.135672	0.149636	0.0936346	0.188945	-0.034987	-0.0282734
	2015	Modern Early Breeding	Xi 19	2.31065	0.810358	1.58744	-0.844805	3.06162	-0.442001	1.9433	5.00236	0.641103	-2.38334	-0.251743	0.435819	-0.359412	1.04127	0.624145	0.235274	0.381815	0.609745	0.169804	0.232858	0.138144	0.069044	0.460233	2.11857	1.57393	0.730879	0.171868	0.287325	0.0861975	-0.556859	0.871627	0.965204	-0.623097	0.106861	0.855214	0.101197	1.77306	0.390158	2.26188	0.137322	0.158573	0.100344	0.198266	0.223678	0.124988
	2016	Empirical Selection	April Bearded	1.94655	0.421263	1.48958	-0.82545	2.19291	-1.15981	1.46009	4.49441	0.180621	-4.07428	-1.56343	-0.053009	-0.552536	0.754757	0.296973	0.171668	0.325433	0.591611	0.0973111	0.056982	0.107358	0.0344453	-0.570534	1.34875	0.110315	-0.315035	-0.692632	0.245247	0.0735741	-0.706419	0.323455	0.374662	-1.47886	0.0856614	0.474976	0.0859933	1.33965	0.422449	2.3915	0.117263	0.151501	0.0962011	0.197644	-0.159977	-0.125779
	2016	Empirical Selection	Browick	1.81568	0.746909	1.33341	-0.968171	2.56693	-1.08015	1.50245	4.73926	0.0796983	-3.48892	-1.42754	0.283702	-0.245778	0.487646	0.249817	-0.0343928	0.334197	0.525774	0.10983	0.0669043	0.0950349	0.0701055	-0.343486	1.55777	0.975378	0.19291	-0.19015	0.241635	0.0724904	-0.693248	0.614832	0.729814	-1.36084	0.0827171	0.509734	0.0872322	1.34512	0.328012	1.92538	0.108155	0.136402	0.0858592	0.17166	0.021127	0.18283
	2016	Empirical Selection	Chidham White Chaff	1.81024	0.573865	1.28255	-0.951793	2.28514	-0.924981	1.46343	4.25593	0.131173	-3.6685	-2.20166	0.0417801	-0.312123	0.574027	0.258372	-0.0282691	0.312215	0.513218	0.108966	0.0681999	0.0959133	0.0993807	-0.395538	1.46209	0.253523	-0.307852	-0.636293	0.208729	0.0626186	-0.843373	0.452213	0.424482	-1.18098	0.0894984	0.513435	0.0905756	1.27347	0.306911	1.76874	0.111958	0.125765	0.0786995	0.155073	-0.458824	-0.303889
	2016	Empirical Selection	Little Joss	1.9561	0.873011	1.28517	-1.02096	2.58197	-0.756663	1.43726	4.43203	0.364416	-3.52658	-2.2298	0.403621	-0.108973	0.659626	0.433668	0.0513389	0.40264	0.575862	0.143831	0.0816226	0.119647	0.0474764	-0.0225787	1.4655	1.10269	0.35642	-0.10949	0.248129	0.0744387	-0.699757	0.5527	0.587745	-0.990693	0.0976239	0.538489	0.0620011	1.32778	0.300978	1.73594	0.107985	0.127255	0.081832	0.161516	-0.132794	-0.27771
	2016	Empirical Selection	Red Lammas	1.57482	0.379534	1.6365	-0.755718	2.15086	-0.744429	1.87176	4.92639	-0.189529	-4.0855	-1.7368	-0.102198	-0.582582	0.36055	-0.0842018	-0.235104	0.230462	0.502593	0.123901	0.0790605	0.116371	0.0687088	-0.614656	1.14651	0.206716	-0.191891	-0.6535	0.286196	0.0858587	-0.598391	0.335037	0.388194	-0.947152	0.0868861	0.545662	0.117144	1.68591	0.492591	2.79086	0.130432	0.176575	0.111063	0.229729	0.360443	0.217769
	2016	Empirical Selection	Red Standard	1.80311	0.419624	1.488	-0.937189	2.39036	-1.26486	1.64821	4.90235	0.028588	-3.5493	-0.86749	-0.0314174	-0.593892	0.526276	0.170641	-0.0354909	0.285888	0.507189	0.151442	0.0786912	0.119128	0.0606124	-0.287912	1.60895	0.209104	-0.148023	-0.60479	0.28202	0.084606	-0.607588	0.480404	0.415856	-1.61419	0.0831518	0.457485	0.0912579	1.49634	0.417842	2.40387	0.120511	0.152799	0.0972201	0.199939	0.333994	0.19613
	2016	Empirical Selection	Red-Fife	1.96583	0.398875	1.45512	-0.904536	2.45879	-1.06717	1.71177	4.68406	0.287014	-3.79478	-2.17243	-0.06797	-0.587702	0.83924	0.216369	0.150045	0.297486	0.662647	0.139954	0.0845706	0.124515	0.0594527	-0.178342	1.57499	0.54691	0.0222829	-0.416739	0.279847	0.0839541	-0.590519	0.523163	0.51754	-1.34314	0.0829043	0.516781	0.0912811	1.56103	0.386519	2.24107	0.115045	0.142496	0.0887027	0.187881	0.191645	-0.0980854
	2016	Empirical Selection	Squareheads Master	2.12501	0.50814	1.49824	-0.920989	2.45723	-0.972487	1.59131	4.2102	0.416839	-3.47186	-1.01853	-0.0149426	-0.390649	1.1367	0.172334	0.0416158	0.267109	0.805343	0.153738	0.0840527	0.123531	0.0565429	-0.25863	1.72431	0.296264	-0.145795	-0.671533	0.268924	0.0806771	-0.62947	0.513858	0.505319	-1.23928	0.0882217	0.504309	0.0873126	1.44746	0.420975	2.40624	0.118076	0.15104	0.0935272	0.199233	-0.182833	-0.671337
	2016	Empirical Selection	Yeoman	1.88328	0.989449	1.12051	-1.12693	2.55564	-0.743193	1.19338	4.69356	0.267162	-3.5123	-2.23963	0.559215	-0.0613996	0.482447	0.42201	0.0349335	0.439273	0.543449	0.11965	0.0849381	0.0963835	0.037251	-0.0561957	1.53376	0.962278	0.181477	-0.247696	0.229143	0.068743	-0.741501	0.624387	0.646849	-0.952268	0.0904342	0.439976	0.0495606	1.10657	0.247219	1.44297	0.100403	0.113365	0.0743013	0.139268	-0.0375264	0.150075
	2016	Early Breeding	Cappelle Desprez	1.99325	0.752	1.42821	-0.964863	2.38147	-1.33542	1.58198	4.6359	0.269592	-3.60387	-1.03333	0.284121	-0.232474	0.626259	0.579209	0.0399902	0.440968	0.519344	0.118444	0.0750889	0.102629	0.0528409	-0.464275	1.5969	0.294567	-0.166273	-0.514201	0.26086	0.0782579	-0.668362	0.474325	0.495578	-1.67636	0.0761115	0.466025	0.0851013	1.44404	0.386998	2.22623	0.108517	0.145409	0.0922511	0.186866	0.0565196	-0.0592906
	2016	Early Breeding	Dominator	1.60599	0.800202	1.33667	-0.951049	2.18979	-1.13014	1.31083	4.38005	-0.133397	-4.22323	-2.91639	0.320802	-0.165342	0.222667	0.224377	-0.171779	0.316251	0.439451	0.109509	0.0712302	0.0984861	0.0580915	-0.618	1.28668	0.237818	-0.27762	-0.648651	0.216792	0.0650377	-0.784607	0.381915	0.319702	-1.41944	0.0814775	0.497757	0.0765028	1.17623	0.338461	1.9561	0.102885	0.130905	0.0810035	0.166177	-0.349072	-0.16539
	2016	Early Breeding	Flanders	1.86723	0.795477	1.56931	-0.560542	2.3798	-0.911342	1.25905	4.57093	0.129612	-3.40786	-1.12401	0.342784	-0.215193	0.464536	0.387634	0.0255147	0.406901	0.519874	0.145044	0.12319	0.113345	0.0422432	-0.616357	1.65739	0.204649	-0.549521	-0.720139	0.263765	0.0788299	-0.551019	0.534982	0.668822	-1.19717	0.103252	0.612931	0.10311	1.1137	0.412713	2.38765	0.126966	0.16247	0.10336	0.201242	0.15791	-0.290627
	2016	Early Breeding	Gartons 60	2.0391	0.740517	1.47793	-0.875651	2.30654	-1.10711	1.54028	4.55521	0.277909	-3.6317	-1.5269	0.253347	-0.21259	0.925911	0.293899	0.233357	0.321015	0.65593	0.111744	0.0600628	0.101864	0.0636262	-0.432054	1.46608	0.271272	-0.187623	-0.602973	0.253011	0.0759034	-0.636066	0.399889	0.469353	-1.39294	0.0821071	0.470415	0.092365	1.38429	0.407831	2.36508	0.118971	0.15178	0.0963208	0.195592	0.00933265	-0.173486
	2016	Early Breeding	Holdfast	1.83076	0.893244	1.10925	-1.43663	2.58159	-0.807904	1.2449	5.15292	0.2918	-3.49117	-2.23531	0.466285	-0.164175	0.441952	0.33843	-0.0587092	0.384778	0.518104	0.198977	0.144516	0.137063	0.0464732	-0.0155615	1.59989	0.876694	0.253592	-0.219842	0.293184	0.0879553	-0.583699	0.606572	0.52936	-1.00915	0.0811791	0.345067	0.0448161	1.15361	0.252709	1.49005	0.098383	0.113504	0.073285	0.142289	0.581184	0.450089
	2016	Early Breeding	Maris-Huntsman	2.20181	1.04039	1.23901	-0.937368	3.32057	-0.232072	1.45373	4.63274	0.655678	-2.68028	-0.907534	0.615984	-0.0214282	0.938128	0.42423	0.298289	0.373498	0.681638	0.113632	0.132479	0.0993671	0.0802566	0.313126	2.14136	2.15844	1.12904	0.641728	0.248532	0.0745596	-0.662234	1.13489	1.42015	-0.366501	0.0997818	0.670956	0.0550485	1.31842	0.245719	1.4786	0.108821	0.114736	0.0713377	0.140934	-0.180779	0.17168
	2016	Early Breeding	Maris-Ploughman	1.87054	0.905406	1.24839	-1.17557	2.72532	-0.681735	1.59996	4.94815	0.282928	-3.57366	-1.67532	0.475623	-0.146309	0.509013	0.263967	0.0607416	0.405393	0.557355	0.10829	0.0887651	0.110808	0.0419609	-0.00667231	1.65262	0.989451	0.548601	0.106191	0.228424	0.0747464	-0.49218	0.833947	0.864161	-0.882204	0.0925688	0.471495	0.0641311	1.49387	0.291743	1.71865	0.110692	0.139574	0.0918702	0.168277	0.221611	0.400128
	2016	Early Breeding	Maris-Widgeon	1.85207	0.903277	1.23331	-1.01934	2.69482	-0.755674	1.28576	5.03109	0.236385	-3.61183	-1.58094	0.470133	-0.142179	0.529726	0.264998	-0.00508885	0.349146	0.55579	0.120971	0.0999391	0.105489	0.0419789	-0.0653944	1.79474	0.973908	0.226859	-0.195937	0.231325	0.0693975	-0.705517	0.752072	0.77346	-0.981334	0.0945481	0.453934	0.0642917	1.17949	0.283155	1.64928	0.108416	0.129551	0.0850222	0.159252	0.267054	0.520553
	2016	Early Breeding	Masterpiece	1.8962	0.783279	1.38229	-0.833642	2.57116	-0.82789	1.57397	4.71499	0.204611	-3.68125	-1.88701	0.308889	-0.190426	0.611185	0.346873	0.124571	0.386607	0.505315	0.178379	0.100414	0.133994	0.0773735	-0.093323	1.60004	0.853099	0.1734	-0.208933	0.278553	0.083566	-0.578335	0.636482	0.596378	-1.0713	0.0954919	0.609151	0.0995469	1.39705	0.322942	1.94486	0.132745	0.136256	0.0795248	0.173713	0.235435	-0.0800168
	2016	Early Breeding	Milfast	1.87407	0.744112	1.23503	-0.962466	2.45972	-0.690627	1.19086	4.79423	0.284854	-3.37266	-1.51814	0.288158	-0.260848	0.584526	0.211548	-0.00765309	0.339832	0.602718	0.110163	0.133985	0.101588	0.0525794	-0.0952301	1.64389	0.530377	-0.106623	-0.503022	0.184456	0.0553369	-0.798682	0.532417	0.48067	-0.922449	0.103542	0.571098	0.05232	1.08596	0.264132	1.54171	0.103996	0.119623	0.0771457	0.145073	-0.133318	0.447202
	2016	Early Breeding	Steadfast	1.68776	0.591116	1.61119	-0.742123	2.37091	-1.10864	1.75609	5.01758	-0.0144359	-3.91786	-1.51595	0.119605	-0.387209	0.424597	0.0268421	-0.114588	0.2741	0.507021	0.135774	0.0717116	0.119129	0.0770769	-0.622979	1.37842	0.669088	0.0281183	-0.365986	0.29052	0.0871561	-0.612707	0.472871	0.585182	-1.4084	0.0855862	0.535399	0.122125	1.55689	0.46968	2.71148	0.136046	0.171196	0.10802	0.221466	0.42108	0.339511
	2016	Early Breeding	Victor	1.84107	0.608062	1.51193	-0.844212	2.39625	-1.128	1.64133	4.45377	0.114898	-3.87926	-1.6547	0.121997	-0.347157	0.595487	0.233547	0.0176631	0.350134	0.559902	0.136026	0.0819235	0.115974	0.067733	-0.446777	1.50004	0.535759	-0.0510289	-0.457792	0.273179	0.0819538	-0.666408	0.521749	0.572969	-1.41937	0.0820423	0.504821	0.102736	1.47086	0.411077	2.42198	0.125946	0.156007	0.0983592	0.200379	-0.0365944	-0.330427
	2016	Early Breeding	Viking	1.83513	0.782752	1.28862	-1.05051	2.63926	-0.967479	1.48235	4.66841	0.17498	-3.31616	-1.1336	0.327552	-0.224066	0.484512	0.173678	0.00237974	0.32113	0.545842	0.122559	0.0887742	0.102399	0.0797152	-0.237056	1.68672	1.01579	0.239911	-0.177811	0.247206	0.0741619	-0.722851	0.642407	0.69645	-1.20483	0.0799134	0.569075	0.0752454	1.32739	0.294113	1.74851	0.105263	0.129432	0.0821811	0.159728	-0.026879	0.0891216
	2016	Modern Early Breeding	Apollo	2.05217	0.443799	1.56322	-0.705334	2.61448	-1.10437	1.77426	4.77946	0.456451	-2.80577	-0.91285	0.000103652	-0.582632	0.912806	0.176747	0.128011	0.267956	0.668096	0.122657	0.11761	0.109956	0.101758	-0.0992233	1.90981	0.40594	0.0308634	-0.465994	0.257491	0.0772474	-0.645889	0.679062	0.565187	-1.38298	0.0807747	0.665382	0.107112	1.56539	0.402594	2.43161	0.134862	0.148087	0.0859707	0.196935	0.183986	0.100372
	2016	Modern Early Breeding	Avalon	2.00577	1.06856	1.26533	-0.902415	2.81104	-0.715495	1.28895	4.75343	0.493675	-2.7436	-0.505365	0.663755	-0.0315388	0.716737	0.0137983	0.0644854	0.284216	0.712856	0.114058	0.14819	0.104791	0.0657064	0.190915	2.10657	0.850217	0.178399	-0.285046	0.225624	0.0676872	-0.68147	0.740458	0.637531	-0.926144	0.0929619	0.641226	0.0555043	1.16774	0.254482	1.54369	0.110456	0.121954	0.0759268	0.144699	0.075071	0.157218
	2016	Modern Early Breeding	Brimstone	2.05618	1.05756	1.30277	-0.906029	2.83328	-0.215181	1.51957	4.48862	0.451642	-2.40318	-0.5747	0.625245	0.010531	0.74424	0.287834	0.143502	0.393171	0.614378	0.110395	0.107682	0.0895263	0.114637	0.213785	2.20008	0.686619	0.0695779	-0.336478	0.205299	0.0615898	-0.778023	0.802455	0.75301	-0.319508	0.079964	0.823447	0.0667296	1.3382	0.247573	1.56017	0.115342	0.119522	0.072105	0.138153	-0.292184	-0.0051459
	2016	Modern Early Breeding	Cadenza	2.40602	0.931758	1.38374	-0.690883	2.95681	-0.438838	1.62354	4.62166	0.893388	-2.48227	-0.536526	0.476596	-0.075083	1.22673	0.658503	0.304039	0.366973	0.761753	0.123967	0.129571	0.112896	0.101122	0.363432	2.19628	1.12041	0.396885	-0.0792469	0.242965	0.0728896	-0.628217	0.831622	0.769682	-0.621098	0.108039	0.747904	0.0912664	1.43115	0.294089	1.7838	0.132598	0.130807	0.0764657	0.161574	0.000959018	-0.0321988
	2016	Modern Early Breeding	Consort	1.82142	0.647794	1.40756	-1.05457	2.41292	-0.671027	1.68068	4.24426	0.102427	-3.34613	-1.34726	0.199046	-0.369603	0.488543	0.266188	-0.0270849	0.347031	0.553632	0.126043	0.0965675	0.10543	0.0836436	-0.342976	1.59201	0.483122	-0.0734852	-0.528881	0.250336	0.0751009	-0.739267	0.460703	0.504179	-0.820391	0.0709174	0.53055	0.0952801	1.50176	0.369434	2.14597	0.105635	0.134324	0.0852216	0.174119	-0.30401	-0.482042
	2016	Modern Early Breeding	Crusoe	2.21593	0.733882	1.29858	-1.10152	3.14694	-0.948599	1.77334	4.35413	0.731342	-2.51665	-0.581966	0.302186	-0.316187	0.943469	0.401609	0.248871	0.389868	0.663455	0.124865	0.13637	0.102713	0.115294	0.227718	2.2568	1.62486	0.748686	0.263176	0.254371	0.0763112	-0.671753	0.985804	1.14664	-1.18999	0.0827888	0.693709	0.065355	1.59269	0.279785	1.67398	0.105941	0.118007	0.0733921	0.149319	-0.22031	-0.345999
	2016	Modern Early Breeding	Einstein	2.05492	0.697211	1.35113	-0.987425	2.76573	-0.535466	1.57057	4.91314	0.548483	-2.47203	-0.704985	0.27864	-0.375749	0.701727	0.280795	0.160772	0.364676	0.625299	0.12179	0.121248	0.108359	0.109023	0.187154	2.09653	0.612826	0.207275	-0.362762	0.246234	0.0738702	-0.695304	0.653219	0.562715	-0.688709	0.0825848	0.744331	0.0675365	1.39401	0.276527	1.75241	0.113358	0.132245	0.079754	0.156457	0.226936	0.324779
	2016	Modern Early Breeding	Flame	2.0768	1.02457	1.19842	-1.24172	2.82043	-0.767027	1.59582	4.52931	0.529709	-2.92645	-0.864608	0.581127	-0.00243121	0.767454	0.398396	0.117841	0.390303	0.608519	0.136608	0.119707	0.105954	0.100348	0.0515344	1.94901	1.18394	0.419329	-0.0906757	0.233564	0.0700692	-0.717892	0.726434	0.745045	-0.949553	0.0773645	0.695058	0.0534402	1.44203	0.241837	1.45269	0.0990609	0.109909	0.0695202	0.135417	-0.119302	-0.0966567
	2016	Modern Early Breeding	Galahad	2.00901	0.854304	1.32558	-1.01406	2.61634	-0.699872	1.57236	4.84774	0.399769	-3.17302	-1.17847	0.385334	-0.128566	0.803017	0.181452	0.130118	0.319701	0.716981	0.142123	0.104732	0.110259	0.0952901	-0.120045	1.95646	0.410756	-0.0677457	-0.44946	0.256793	0.077038	-0.634	0.563897	0.491952	-0.864076	0.0752364	0.634811	0.0718142	1.40526	0.295787	1.79607	0.115718	0.127759	0.0811384	0.156025	0.241838	0.179075
	2016	Modern Early Breeding	Gallant	2.43373	0.957169	1.37481	-0.902469	2.91463	-0.808329	1.55532	4.81246	0.880698	-2.41628	-0.106613	0.52265	-0.0862746	1.30106	0.574882	0.238037	0.363808	0.821649	0.0973209	0.139147	0.104624	0.0926545	0.323899	2.29944	0.768915	0.143756	-0.298757	0.229584	0.0688751	-0.649775	0.775962	0.738516	-1.05375	0.0971982	0.809659	0.0617047	1.40096	0.287315	1.72304	0.118351	0.132079	0.0809913	0.157453	0.117701	0.232643
	2016	Modern Early Breeding	Hereward	1.93949	0.85198	1.25862	-1.08237	2.6405	-0.573142	1.5799	4.3636	0.368801	-2.95443	-0.974616	0.424522	-0.204434	0.656096	0.220266	0.0332861	0.339867	0.567797	0.107157	0.11799	0.0926181	0.0892152	-0.0842009	1.91384	0.685803	0.0300853	-0.347892	0.222233	0.0666699	-0.764651	0.599977	0.606278	-0.722219	0.077848	0.665437	0.0752568	1.41543	0.273481	1.61676	0.0975214	0.116041	0.0738111	0.143402	-0.312555	-0.234817
	2016	Modern Early Breeding	Malacca	2.12816	0.886754	1.23109	-1.09191	2.73349	-0.893784	1.49172	3.95507	0.510754	-2.78658	-0.536924	0.454868	-0.16165	0.790483	0.493687	0.189855	0.437097	0.583922	0.103053	0.135711	0.0959133	0.0862655	0.151056	2.04908	0.704394	0.0571176	-0.37296	0.211831	0.0635494	-0.822277	0.677952	0.690029	-1.116	0.0813334	0.764178	0.0496123	1.35584	0.241341	1.44731	0.096194	0.108557	0.0682268	0.135212	-0.698658	-0.665772
	2016	Modern Early Breeding	Mercia	2.02484	0.924195	1.30767	-0.890278	2.71337	-0.548202	1.44689	4.64504	0.514544	-2.8047	-0.895392	0.497653	-0.133911	0.618835	0.430683	0.0888113	0.404624	0.563708	0.0967334	0.0897112	0.0978713	0.0761146	-0.0172204	1.94398	0.958644	0.195076	-0.194123	0.206461	0.0619382	-0.77775	0.547408	0.600407	-0.718146	0.0903902	0.652073	0.0819694	1.28881	0.29006	1.68545	0.113239	0.126754	0.0814853	0.154716	-0.171142	0.186661
	2016	Modern Early Breeding	Robigus	2.06285	0.557245	1.23492	-1.3227	2.88924	-1.02385	1.7401	5.04678	0.401096	-2.82458	-0.8791	0.129134	-0.49776	0.780254	0.37253	0.222752	0.422209	0.583322	0.161291	0.114018	0.111232	0.101732	0.0748028	2.16284	0.90348	0.326829	-0.139611	0.309284	0.0927852	-0.57648	0.906972	0.945103	-1.23143	0.066785	0.544056	0.0779931	1.56037	0.270666	1.68295	0.0981753	0.118579	0.0732874	0.150025	0.469657	0.349326
	2016	Modern Early Breeding	Solstice	2.19488	0.920994	1.32623	-0.861881	2.89558	-0.615884	1.45649	4.546	0.763669	-2.39031	-0.758574	0.502653	-0.153246	0.906378	0.480532	0.171164	0.387188	0.611242	0.11179	0.112336	0.101507	0.0819463	0.229282	2.2408	0.857118	0.230819	-0.163061	0.231628	0.0694883	-0.707514	0.763126	0.709937	-0.816759	0.0980559	0.700529	0.0716202	1.30293	0.269412	1.69489	0.120489	0.128837	0.0755551	0.153254	-0.113827	-0.06874
	2016	Modern Early Breeding	Spark	2.22041	1.1016	1.25526	-1.05467	2.87158	-0.548848	1.49468	4.44309	0.62779	-2.85909	-0.667199	0.683168	0.0281859	1.10814	0.319056	0.188764	0.321763	0.771399	0.115417	0.110138	0.105417	0.0741583	0.244763	2.0911	1.10376	0.381766	-0.121768	0.238963	0.0716889	-0.676262	0.745125	0.750598	-0.729014	0.0953118	0.565825	0.0520017	1.36852	0.282306	1.65947	0.106661	0.112472	0.0714138	0.146881	-0.135496	-0.252896
	2016	Modern Early Breeding	Xi 19	2.48096	1.00902	1.23819	-1.02277	2.98246	-0.819691	1.51161	4.57679	0.937161	-2.201	-0.0782283	0.572469	-0.0305485	1.29249	0.769976	0.318304	0.441118	0.698908	0.108068	0.109178	0.0888665	0.0800904	0.376489	2.39603	0.808159	0.162058	-0.269517	0.215191	0.0645574	-0.689394	0.826974	0.834203	-1.04149	0.0876928	0.641565	0.0533954	1.37813	0.269053	1.55131	0.100278	0.115288	0.0745399	0.141155	-0.151396	0.030407
			LSD	0.16163	0.24018	0.16067	0.27214	0.20116	0.22385	0.21987	0.4196	0.22833	0.4735	0.3979	0.22374	0.29874	0.19502	0.16946	0.14686	0.058	0.06655	0.04246	0.04548	0.022254	0.014801	0.3074	0.2002	0.3677	0.29592	0.26106	0.04659	0.014204	0.13984	0.16084	0.20697	0.257	0.016868	0.13082	0.03313	0.197	0.08798	0.4947	0.019222	0.022191	0.012423	0.03125	0.4966	0.3922
