# Supplementary material for: Historical changes in the contents and compositions of fibre components and polar metabolites in white wheat flour
Source: Sci Rep. 2020 Apr 3;10:5920. doi: 10.1038/s41598-020-62777-3 (PMC7125105; doi:10.1038/s41598-020-62777-3)
Supplement: Supplementary file 1 — Supplementary data. [file 41598_2020_62777_MOESM1_ESM.zip › 2403/8 Supplementary Table S1 100320.xlsx]

## Sheet: pertenmeans
	Time	Group	Cultivar	Grain Weight	Kernel Diameter	Hardness Index
	2014	Empirical Selection	April Bearded	37.62	3.16667	42.6267
	2014	Empirical Selection	Browick	46.2233	3.52333	43.36
	2014	Empirical Selection	Chidham White Chaff	42.23	3.36333	34.2167
	2014	Empirical Selection	Little Joss	44.69	3.5	84.02
	2014	Empirical Selection	Red Lammas	38.4633	3.05	30.6267
	2014	Empirical Selection	Red Standard	49.1233	3.39333	33.5333
	2014	Empirical Selection	Red-Fife	46.7533	3.46333	42.6
	2014	Empirical Selection	Squareheads Master	40.2233	3.28667	41.6767
	2014	Empirical Selection	Yeoman	41.9633	3.33	79.79
	2014	Early Breeding	Cappelle Desprez	45.8133	3.35	58.3433
	2014	Early Breeding	Dominator	40.6	3.21	41.6233
	2014	Early Breeding	Flanders	52.23	3.67333	41.77
	2014	Early Breeding	Gartons 60	45.1767	3.34333	36.34
	2014	Early Breeding	Holdfast	40.8567	3.30333	82.3167
	2014	Early Breeding	Maris-Huntsman	55.83	3.86667	76.67
	2014	Early Breeding	Maris-Ploughman	54.2933	3.72667	69.11
	2014	Early Breeding	Maris-Widgeon	52.92	3.64	69.8167
	2014	Early Breeding	Masterpiece	42.1404	3.2809	61.4975
	2014	Early Breeding	Milfast	38.76	3.3	82.01
	2014	Early Breeding	Steadfast	50.04	3.48	33.17
	2014	Early Breeding	Victor	40.37	3.03	40.6767
	2014	Early Breeding	Viking	56.5233	3.68333	35.69
	2014	Modern Breeding	Apollo	50.8367	3.64	41.4233
	2014	Modern Breeding	Avalon	52.7367	3.69667	70.18
	2014	Modern Breeding	Brimstone	46.4633	3.47667	85.14
	2014	Modern Breeding	Cadenza	50.8633	3.69	89.4367
	2014	Modern Breeding	Consort	43.0433	3.35	44.2433
	2014	Modern Breeding	Crusoe	50.2233	3.83	81.3867
	2014	Modern Breeding	Einstein	40.7533	3.36333	87.44
	2014	Modern Breeding	Flame	42.98	3.34333	83.9
	2014	Modern Breeding	Galahad	49	3.37667	39.6567
	2014	Modern Breeding	Gallant	47.14	3.49333	90.18
	2014	Modern Breeding	Hereward	44.54	3.49333	78.11
	2014	Modern Breeding	Malacca	43.3533	3.47333	76.63
	2014	Modern Breeding	Mercia	44.89	3.49667	79.38
	2014	Modern Breeding	Robigus	44.02	3.31	40.6833
	2014	Modern Breeding	Solstice	48.3767	3.64	83.29
	2014	Modern Breeding	Spark	44.1749	3.5609	90.8727
	2014	Modern Breeding	Xi 19	44.0433	3.37667	95.53
	2015	Empirical Selection	April Bearded	37.4049	3.15363	39.1506
	2015	Empirical Selection	Browick	44.5203	3.43726	49.5449
	2015	Empirical Selection	Chidham White Chaff	45.2777	3.49885	35.4866
	2015	Empirical Selection	Little Joss	44.8686	3.43936	82.9918
	2015	Empirical Selection	Red Lammas	40.4363	3.16382	34.3672
	2015	Empirical Selection	Red Standard	48.5768	3.40368	34.5177
	2015	Empirical Selection	Red-Fife	44.8808	3.3989	48.2535
	2015	Empirical Selection	Squareheads Master	42.1688	3.39412	40.7623
	2015	Empirical Selection	Yeoman	41.8737	3.32831	80.3255
	2015	Early Breeding	Cappelle Desprez	50.9268	3.58108	71.9136
	2015	Early Breeding	Dominator	41.9224	3.24188	47.9645
	2015	Early Breeding	Flanders	48.8947	3.52262	39.8889
	2015	Early Breeding	Gartons 60	51.266	3.51965	38.734
	2015	Early Breeding	Holdfast	39.2864	3.19157	83.3844
	2015	Early Breeding	Maris-Huntsman	53.8107	3.78073	79.8205
	2015	Early Breeding	Maris-Ploughman	53.2159	3.68682	71.4802
	2015	Early Breeding	Maris-Widgeon	52.4661	3.60395	69.9844
	2015	Early Breeding	Masterpiece	45.6975	3.44159	60.4679
	2015	Early Breeding	Milfast	37.9038	3.24034	80.0437
	2015	Early Breeding	Steadfast	53.7529	3.59249	33.5214
	2015	Early Breeding	Victor	46.2375	3.33592	41.3995
	2015	Early Breeding	Viking	52.6425	3.55939	35.4495
	2015	Modern Breeding	Apollo	45.9592	3.38263	38.4625
	2015	Modern Breeding	Avalon	48.519	3.40278	73.6576
	2015	Modern Breeding	Brimstone	44.9507	3.36397	81.9416
	2015	Modern Breeding	Cadenza	49.71	3.65919	87.0634
	2015	Modern Breeding	Consort	47.8331	3.46258	44.6098
	2015	Modern Breeding	Crusoe	50.1937	3.66925	78.2874
	2015	Modern Breeding	Einstein	45.9789	3.49362	74.7554
	2015	Modern Breeding	Flame	40.9033	3.21908	92.7366
	2015	Modern Breeding	Galahad	48.8978	3.37272	48.3893
	2015	Modern Breeding	Gallant	47.468	3.42484	82.0735
	2015	Modern Breeding	Hereward	45.4648	3.50973	74.328
	2015	Modern Breeding	Malacca	43.6046	3.51407	90.7915
	2015	Modern Breeding	Mercia	47.1486	3.44819	71.7722
	2015	Modern Breeding	Robigus	44.3682	3.36943	42.0268
	2015	Modern Breeding	Solstice	50.8006	3.66978	81.2276
	2015	Modern Breeding	Spark	44.3682	3.44872	88.2659
	2015	Modern Breeding	Xi 19	52.0113	3.58731	82.9891
	2016	Empirical Selection	April Bearded	28.383	3.18472	36.5516
	2016	Empirical Selection	Browick	25.3461	3.49384	45.0896
	2016	Empirical Selection	Chidham White Chaff	21.5994	3.48597	44.0589
	2016	Empirical Selection	Little Joss	65.8404	3.49304	44.2308
	2016	Empirical Selection	Red Lammas	15.7506	3.11869	37.7614
	2016	Empirical Selection	Red Standard	19.6724	3.41866	47.4442
	2016	Empirical Selection	Red-Fife	31.5983	3.39364	44.1583
	2016	Empirical Selection	Squareheads Master	26.8983	3.57907	45.7873
	2016	Empirical Selection	Yeoman	64.471	3.26392	38.0615
	2016	Early Breeding	Cappelle Desprez	16.9403	3.52061	48.2219
	2016	Early Breeding	Dominator	26.6878	3.246	39.6383
	2016	Early Breeding	Flanders	21.4446	3.55115	48.7087
	2016	Early Breeding	Gartons 60	22.1531	3.50467	48.0556
	2016	Early Breeding	Holdfast	61.1931	3.14539	35.4585
	2016	Early Breeding	Maris-Huntsman	53.0928	3.64269	50.9633
	2016	Early Breeding	Maris-Ploughman	42.6538	3.72637	53.6276
	2016	Early Breeding	Maris-Widgeon	43.6461	3.60739	52.0042
	2016	Early Breeding	Masterpiece	45.2001	3.45577	44.3925
	2016	Early Breeding	Milfast	63.2136	3.27186	36.1628
	2016	Early Breeding	Steadfast	18.0456	3.58575	51.7608
	2016	Early Breeding	Victor	23.6087	3.30131	45.004
	2016	Early Breeding	Viking	16.9427	3.50105	48.6453
	2016	Modern Breeding	Apollo	13.4501	3.73881	50.8822
	2016	Modern Breeding	Avalon	52.4467	3.44224	49.4012
	2016	Modern Breeding	Brimstone	43.6612	3.58813	49.3855
	2016	Modern Breeding	Cadenza	59.1094	3.91098	54.2705
	2016	Modern Breeding	Consort	13.3295	3.58585	48.7563
	2016	Modern Breeding	Crusoe	50.41	3.93792	55.2906
	2016	Modern Breeding	Einstein	45.4504	3.72018	50.8432
	2016	Modern Breeding	Flame	53.7009	3.58901	47.0959
	2016	Modern Breeding	Galahad	17.6374	3.42443	49.238
	2016	Modern Breeding	Gallant	46.206	3.88036	56.6915
	2016	Modern Breeding	Hereward	35.474	3.5897	47.7778
	2016	Modern Breeding	Malacca	56.0077	3.58425	44.8939
	2016	Modern Breeding	Mercia	54.4602	3.44815	44.1152
	2016	Modern Breeding	Robigus	16.0151	3.50491	47.4721
	2016	Modern Breeding	Solstice	49.5905	3.82382	54.2984
	2016	Modern Breeding	Spark	56.6777	3.58644	45.4501
	2016	Modern Breeding	Xi 19	42.9717	3.697	53.4051
			LSD	4.078	0.14093	7.352
